# Supplementary material for: Multi-Locus GWAS of Quality Traits in Bread Wheat: Mining More Candidate Genes and Possible Regulatory Network
Source: Front Plant Sci. 2020 Jul 31;11:1091. doi: 10.3389/fpls.2020.01091 (PMC7411135; doi:10.3389/fpls.2020.01091)
Supplement: Supplementary file 1 [file DataSheet_1.zip › Table S1.XLSX]

## Sheet: Sheet1
Table S1 The wheat accessions used for the GWAS analysis
No.	accession	Origin	Planting regions
1	Pubing 151	Shaanxi	Northern WWR
2	Annong 1206	Henan	Huang-huai WWR
3	Zhoumai 16	Henan	Huang-huai WWR
4	Zhoumai 18	Henan	Huang-huai WWR
5	zhoumai 22	Henan	Huang-huai WWR
6	zhoumai 23	Henan	Huang-huai WWR
7	zhoumai 24	Henan	Huang-huai WWR
8	zhoumai 26	Henan	Huang-huai WWR
9	zhoumai 27	Henan	Huang-huai WWR
10	zhoumai 32	Henan	Huang-huai WWR
11	zhoumai 98165	Henan	Huang-huai WWR
12	Bainong 160	Henan	Huang-huai WWR
13	Bainong 207	Henan	Huang-huai WWR
14	Baoke 8	Henan	Huang-huai WWR
15	Yunong 416	Henan	Huang-huai WWR
16	Yumai 4023	Henan	Huang-huai WWR
17	Zhengmai 366	Henan	Huang-huai WWR
18	Yanzhan 4110	Henan	Huang-huai WWR
19	Xuke 718	Henan	Huang-huai WWR
20	Luohan 2	Henan	Huang-huai WWR
21	Luohan 6	Henan	Huang-huai WWR
22	Luohan 7	Henan	Huang-huai WWR
23	Luohan 13	Henan	Huang-huai WWR
24	Luomai 21	Henan	Huang-huai WWR
25	Luomai 22	Henan	Huang-huai WWR
26	Luomai 23	Henan	Huang-huai WWR
27	Luomai 24	Henan	Huang-huai WWR
28	Lankao 198	Henan	Huang-huai WWR
29	Henan 1	Henan	Huang-huai WWR
30	Henan 2	Henan	Huang-huai WWR
31	Henan 3	Henan	Huang-huai WWR
32	Yujiao 5	Henan	Huang-huai WWR
33	Jiaomai 266	Henan	Huang-huai WWR
34	Fengdecun 1	Henan	Huang-huai WWR
35	Xinmai 26	Henan	Huang-huai WWR
36	Kaimai 21	Henan	Huang-huai WWR
37	Luomai 18	Henan	Huang-huai WWR
38	Luomai 8	Henan	Huang-huai WWR
39	Zhongyu 12	Henan	Huang-huai WWR
40	Zhongyu 9378	Henan	Huang-huai WWR
41	Zhongxin 78	Henan	Huang-huai WWR
42	Huaichuan 916	Henan	Huang-huai WWR
43	Huapei 8	Henan	Huang-huai WWR
44	Pingan 8	Henan	Huang-huai WWR
45	Xianmai 10	Henan	Huang-huai WWR
46	Yangguang 851	Henan	Huang-huai WWR
47	Junxiao 9706	Henan	Huang-huai WWR
48	Pingmai 02-16	Henan	Huang-huai WWR
49	Junda 109	Henan	Huang-huai WWR
50	Xinnong 518	Henan	Huang-huai WWR
51	Zhongxin 16	Henan	Huang-huai WWR
52	Jinxiu 21	Henan	Huang-huai WWR
53	Xuke 168	Henan	Huang-huai WWR
54	Luomai 26	Henan	Huang-huai WWR
55	Zhongmai 170	Henan	Huang-huai WWR
56	Shangmai 167	Henan	Huang-huai WWR
57	Xinmai 32	Henan	Huang-huai WWR
58	Yude 1	Henan	Huang-huai WWR
59	Yuliang 1688	Henan	Huang-huai WWR
60	Cunmai 12	Henan	Huang-huai WWR
61	Luomai 956	Henan	Huang-huai WWR
62	Yangao 21	Henan	Huang-huai WWR
63	Xinmai 2111	Henan	Huang-huai WWR
64	Zhengmai 113	Henan	Huang-huai WWR
65	Guangtai 68	Henan	Huang-huai WWR
66	Zimai 603	Henan	Huang-huai WWR
67	Zhongmai 7	Henan	Huang-huai WWR
68	Xianmai 12	Henan	Huang-huai WWR
69	Zhengmai 131	Henan	Huang-huai WWR
70	Xu 718	Henan	Huang-huai WWR
71	Zhumai 328	Henan	Huang-huai WWR
72	Luomai 31	Henan	Huang-huai WWR
73	Puxing 5	Henan	Huang-huai WWR
74	Quanmai 890	Henan	Huang-huai WWR
75	Nongsheng 1	Henan	Huang-huai WWR
76	Qiule 2122	Henan	Huang-huai WWR
77	Dehongfu 2	Henan	Huang-huai WWR
78	Ruiquanmai 168	Henan	Huang-huai WWR
79	Gaomai 6	Henan	Huang-huai WWR
80	Zhengyumai 16	Henan	Huang-huai WWR
81	Ruiquanmai 24	Henan	Huang-huai WWR
82	Saidemai 1	Henan	Huang-huai WWR
83	Zhongjin 13	Henan	Huang-huai WWR
84	Zhongyu 1152	Henan	Huang-huai WWR
85	Zheng 618	Henan	Huang-huai WWR
86	Xinkemai 169	Henan	Huang-huai WWR
87	Huayu 116	Henan	Huang-huai WWR
88	Junda 129	Henan	Huang-huai WWR
89	Pumai 6311	Henan	Huang-huai WWR
90	Zhengmai 369	Henan	Huang-huai WWR
91	Zhongyu 1211	Henan	Huang-huai WWR
92	Bainong 160	Henan	Huang-huai WWR
93	Luo 9908	Henan	Huang-huai WWR
94	Xinmai 18	Henan	Huang-huai WWR
95	Xinyuan 958	Henan	Huang-huai WWR
96	Xinmai 13	Henan	Huang-huai WWR
97	Luohan 2	Henan	Huang-huai WWR
98	Luohan 3	Henan	Huang-huai WWR
99	Zhongyu 8	Henan	Huang-huai WWR
100	Yunong 982	Henan	Huang-huai WWR
101	Wenmai 6	Henan	Huang-huai WWR
102	Xinmai 19	Henan	Huang-huai WWR
103	Zhoumai 17	Henan	Huang-huai WWR
104	Zhoumai 19	Henan	Huang-huai WWR
105	Huaimai 25	Jiangsu	Huang-huai WWR
106	Huaihe 12013	Jiangsu	Huang-huai WWR
107	Ruihua 1101	Jiangsu	Huang-huai WWR
108	Xumai 0054	Jiangsu	Huang-huai WWR
109	Ruihua 055	Jiangsu	Huang-huai WWR
110	Xumai 1108	Jiangsu	Huang-huai WWR
111	Huaimai 21	Jiangsu	Huang-huai WWR
112	Shanhan 187	Shaanxi	Huang-huai WWR
113	Xinong 981	Shaanxi	Huang-huai WWR
114	Xinong 961	Shaanxi	Huang-huai WWR
115	Xinong 389	Shaanxi	Huang-huai WWR
116	Xinong 223	Shaanxi	Huang-huai WWR
117	Xinong 794	Shaanxi	Huang-huai WWR
118	Xinong 958	Shaanxi	Huang-huai WWR
119	Xinong 3517	Shaanxi	Huang-huai WWR
120	Xinong 7733	Shaanxi	Huang-huai WWR
121	Xinong 538	Shaanxi	Huang-huai WWR
122	Shanmai 138	Shaanxi	Huang-huai WWR
123	Shanmai 159	Shaanxi	Huang-huai WWR
124	Shannong 627	Shaanxi	Huang-huai WWR
125	Xinong 219	Shaanxi	Huang-huai WWR
126	291-2	Shaanxi	Huang-huai WWR
127	291-8	Shaanxi	Huang-huai WWR
128	2912	Shaanxi	Huang-huai WWR
129	DZ29	Shaanxi	Huang-huai WWR
130	36708	Shaanxi	Huang-huai WWR
131	Jiufeng 22	Shaanxi	Huang-huai WWR
132	YD56	Shaanxi	Huang-huai WWR
133	YD62	Shaanxi	Huang-huai WWR
134	YD79	Shaanxi	Huang-huai WWR
135	M9858	Shaanxi	Huang-huai WWR
136	Xinong 585	Shaanxi	Huang-huai WWR
137	Xinong 529	Shaanxi	Huang-huai WWR
138	Shan 229	Shaanxi	Huang-huai WWR
139	Shanken 81	Shaanxi	Huang-huai WWR
140	Aifeng 3	Shaanxi	Huang-huai WWR
141	Fengchan 3	Shaanxi	Huang-huai WWR
142	Xiaoyan 6	Shaanxi	Huang-huai WWR
143	Liken 2	Shaanxi	Huang-huai WWR
144	Xinong 2000-7	Shaanxi	Huang-huai WWR
145	Shanmai 150	Shaanxi	Huang-huai WWR
146	Yuanfeng 139	Shaanxi	Huang-huai WWR
147	Xinong 979	Shaanxi	Huang-huai WWR
148	Changfeng 1	Shaanxi	Huang-huai WWR
149	Pubing 201	Shaanxi	Huang-huai WWR
150	Shan 512	Shaanxi	Huang-huai WWR
151	Shanmai 168	Shaanxi	Huang-huai WWR
152	Xiaoyan 22-3	Shaanxi	Huang-huai WWR
153	Xinong 811	Shaanxi	Huang-huai WWR
154	Ligao 6	Shaanxi	Huang-huai WWR
155	Yuanfeng 175	Shaanxi	Huang-huai WWR
156	Xinong 889	Shaanxi	Huang-huai WWR
157	Xinong 928	Shaanxi	Huang-huai WWR
158	Shan 7859	Shaanxi	Huang-huai WWR
159	Ningchun 45	Ningxia	Northern SWR
160	Hongmangmai	Ningxia	Northern SWR
161	Xiaoyan 54	Beijing	Northern WWR
162	Lunxuan 66	Beijing	Northern WWR
163	Lunxuan 21	Beijing	Northern WWR
164	Lunxuan 061	Beijing	Northern WWR
165	Jing 411	Beijing	Northern WWR
166	Lunxuan 715	Beijing	Northern WWR
167	Nongda 198	Beijing	Northern WWR
168	Kedong 81	Beijing	Northern WWR
169	Fengkang 5	Beijing	Northern WWR
170	Jingwang 9	Beijing	Northern WWR
171	Jingdong 1	Beijing	Northern WWR
172	Hanyou 98	Beijing	Northern WWR
173	Xifeng 20	Gansu	Northern WWR
174	Zhonghan 110	Gansu	Northern WWR
175	Lantian 10	Gansu	Northern WWR
176	Shimai 15	Hebei	Northern WWR
177	Shimai 19	Hebei	Northern WWR
178	Heng 736	Hebei	Northern WWR
179	Heng 6632	Hebei	Northern WWR
180	Henong 827	Hebei	Northern WWR
181	Zhongxinmai 99	Hebei	Northern WWR
182	Heng 10-5039	Hebei	Northern WWR
183	Shi 10-4393	Hebei	Northern WWR
184	Han 115276	Hebei	Northern WWR
185	Kenong 2009	Hebei	Northern WWR
186	Han 6172	Hebei	Northern WWR
187	Shijiazhuang 8	Hebei	Northern WWR
188	Heng95guan26	Hebei	Northern WWR
189	Jimai 23	Shandong	Northern WWR
190	Mingfeng 5088	Ningxia	Northern WWR
191	Ningdong 6	Ningxia	Northern WWR
192	Ningdong 10	Ningxia	Northern WWR
193	Ningdong 11	Ningxia	Northern WWR
194	Qinghaidongmai	Qinghai	Northern WWR
195	Changhan 13	Shaanxi	Northern WWR
196	Changhan 58	Shaanxi	Northern WWR
197	Xiaoyan 928	Shaanxi	Northern WWR
198	Qimai 2	Shandong	Northern WWR
199	Changwu 135	Shaanxi	Northern WWR
200	Shanhan 187	Shaanxi	Northern WWR
201	Pubing 143	Shaanxi	Northern WWR
202	Tongmai 3	Shaanxi	Northern WWR
203	Changwu 134	Shaanxi	Northern WWR
204	Changwu 863	Shaanxi	Northern WWR
205	Changwu 521-7	Shaanxi	Northern WWR
206	Qinnong 712	Shaanxi	Northern WWR
207	Changwu 58-61	Shaanxi	Northern WWR
208	Xiaoyan 81	Beijing	Northern WWR
209	Liangxing 66	Shandong	Northern WWR
210	Liangxing 99	Shandong	Northern WWR
211	Taishan 23	Shandong	Northern WWR
212	Yannong 21	Shandong	Northern WWR
213	Yannong 936	Shandong	Northern WWR
214	Zimai1 3-2	Shandong	Northern WWR
215	Shannong 3050	Shandong	Northern WWR
216	LS3639	Shandong	Northern WWR
217	Qimai 5	Shandong	Northern WWR
218	Shannong 24	Shandong	Northern WWR
219	Zimai 28	Shandong	Northern WWR
220	DH51302	Shandong	Northern WWR
221	XR4429	Shandong	Northern WWR
222	Taikemai 33	Shandong	Northern WWR
223	LS4223	Shandong	Northern WWR
224	SH4300	Shandong	Northern WWR
225	Yutianmai 119	Shandong	Northern WWR
226	SH5195	Shandong	Northern WWR
227	Taishan 5	Shandong	Northern WWR
228	Lumai1	Shandong	Northern WWR
229	Youmai 2	Shandong	Northern WWR
230	Jinan 18	Shandong	Northern WWR
231	Jining 18	Shandong	Northern WWR
232	Jining 13	Shandong	Northern WWR
233	Yunhan 618	Shanxi	Northern WWR
234	Yunmai 3101	Shanxi	Northern WWR
235	Linhan 6394	Shanxi	Northern WWR
236	Linmai 998	Shanxi	Northern WWR
237	Chang 6878	Shanxi	Northern WWR
238	Chang 6359	Shanxi	Northern WWR
239	Linhan 51329	Shanxi	Northern WWR
240	Linhan 536	Shanxi	Northern WWR
241	Jinmai 33	Shanxi	Northern WWR
242	Hanxuan 1	Shanxi	Northern WWR
243	Jinmai 47	Shanxi	Northern WWR
244	Linfen 10	Shanxi	Northern WWR
245	Jinmai 21	Shanxi	Northern WWR
246	Hanxuan 10	Shanxi	Northern WWR
247	Yunhan 22-33	Shanxi	Northern WWR
248	Jing 2001	Gansu	Northern WWR
249	Youfeng 1	Guizhou	Southwestern WWR
250	Mianyang 11	Sichuan	Southwestern WWR
251	Gushen 1	Anhui	Yangtse River WWR
252	Wanmai 52	Anhui	Yangtse River WWR
253	Fumai 0561	Anhui	Yangtse River WWR
254	Huacheng 863	Anhui	Yangtse River WWR
255	Wanke 06725	Anhui	Yangtse River WWR
256	Haomai 28	Anhui	Yangtse River WWR
257	Womai 66	Anhui	Yangtse River WWR
258	Jiu 1216	Anhui	Yangtse River WWR
259	Longke 1221	Anhui	Yangtse River WWR
260	Jinmai 6	Fujian	Yangtse River WWR
261	Clearwhite	America	NA
262	Lassit	America	NA
263	Jiamai 4	Canada	NA
264	SD29589	Foreign resource	NA
265	Seri M82	Foreign resource	NA
266	Drysdale	Australia	NA
267	Quarrion	Australia	NA
