# Supplementary material for: Multi-Locus GWAS of Quality Traits in Bread Wheat: Mining More Candidate Genes and Possible Regulatory Network
Source: Front Plant Sci. 2020 Jul 31;11:1091. doi: 10.3389/fpls.2020.01091 (PMC7411135; doi:10.3389/fpls.2020.01091)
Supplement: Supplementary file 1 [file DataSheet_1.zip › Table S2.XLSX]

## Sheet: Sheet1
Table S2 Regression analysis between laboratory measured value and Near-infrared reflectance spectroscopy (NIRS) estimated value
Typea	Traitsb	R2				Significance
		2017	2018	2019	Average
Grain quality traits	WGC	0.8	0.73	0.72	0.75	***
	SV	0.73	0.55	0.66	0.65	***
	GTW	0.72	0.69	0.69	0.7	***
	FY	0.68	0.64	0.63	0.65	***
Dough rheological properties	DWA	0.54	0.5	0.58	0.6	***
	DDT	0.75	0.56	0.71	0.67	***
	DST	0.63	0.53	0.57	0.63	***
a The different types of wheat quality traits
b WGC: wet gluten content, SV: SDS-sedimentation volume, GTW: grain test weight, FY: flour yeild, DWA: dough water absorption, DDT: dough development time, DST: dough stability time
*** represent significant correlation at P<0.001
