# Supplementary material for: Multi-Locus GWAS of Quality Traits in Bread Wheat: Mining More Candidate Genes and Possible Regulatory Network
Source: Front Plant Sci. 2020 Jul 31;11:1091. doi: 10.3389/fpls.2020.01091 (PMC7411135; doi:10.3389/fpls.2020.01091)
Supplement: Supplementary file 1 [file DataSheet_1.zip › Table S3.XLSX]

## Sheet: Table S1
Table S3 Correlation coefficients among the six grain quality traits and three dough rheological properties in four environments
			2017									2018									2019									BLUP
			Grain quality traits						Dough rheological properties			Grain quality traits						Dough rheological properties			Grain quality traits						Dough rheological properties			Grain quality traits						Dough rheological properties
			GPC	WGC	TSC	SV	GTW	FY	DWA	DDT	DST	GPC	WGC	TSC	SV	GTW	FY	DWA	DDT	DST	GPC	WGC	TSC	SV	GTW	FY	DWA	DDT	DST	GPC	WGC	TSC	SV	GTW	FY	DWA	DDT	DST
2017	Grain quality traits	GPC	1	0.961**	0.863**	0.606**	0.124*	-0.348**	-0.213**	0.656**	-0.12	0.386**	0.366**	0.345**	0.214**	0.061	-0.200**	-0.115	0.358**	0.108	0.522**	0.500**	0.506**	0.394**	-0.051	-0.107	0.058	0.297**	0.194**	0.760**	0.725**	0.683**	0.462**	0.075	-0.269**	-0.136*	0.529**	0.112
		WGC	0.973**	1	0.950**	0.694**	0.064	-0.270**	-0.014	0.737**	-0.122	0.374**	0.384**	0.400**	0.309**	-0.03	-0.089	0.075	0.394**	0.194**	0.557**	0.560**	0.575**	0.481**	-0.073	-0.102	0.151*	0.403**	0.266**	0.757**	0.774**	0.770**	0.571**	0.003	-0.188**	0.077	0.623**	0.196**
		TSC	0.902**	0.964**	1	0.785**	-0.003	-0.193**	0.145*	0.807**	-0.095	0.324**	0.349**	0.416**	0.413**	-0.124*	0.045	0.171**	0.419**	0.320**	0.571**	0.577**	0.606**	0.571**	-0.042	-0.117	0.128*	0.526**	0.379**	0.705**	0.747**	0.807**	0.685**	-0.056	-0.101	0.197**	0.712**	0.344**
		SV	0.652**	0.718**	0.795**	1	-0.160**	-0.156*	0.435**	0.746**	-0.118	0.285**	0.299**	0.411**	0.559**	-0.244**	0.119	0.201**	0.380**	0.571**	0.472**	0.457**	0.488**	0.589**	0.038	-0.173**	0.053	0.558**	0.507**	0.560**	0.582**	0.681**	0.845**	-0.162**	-0.077	0.329**	0.683**	0.558**
		GTW	0.103	0.045	-0.019	-0.155*	1	0.385**	-0.230**	0.395**	-0.03	-0.095	-0.127*	-0.208**	-0.265**	0.549**	0.02	-0.099	0.09	-0.237**	0.019	0.001	0.006	0.022	0.264**	0.128*	0.027	0.017	-0.101	0.011	-0.023	-0.078	-0.163**	0.816**	0.198**	-0.155*	0.213**	-0.215**
		FY	-0.422**	-0.357**	-0.293**	-0.223**	0.374**	1	0.324**	0.116	0.149	-0.215**	-0.172**	-0.130*	-0.071	0.126*	0.565**	0.289**	-0.003	-0.087	-0.182**	-0.163**	-0.137*	-0.069	0.193**	0.497**	0.098	0.029	-0.044	-0.291**	-0.232**	-0.171**	-0.096	0.302**	0.797**	0.305**	0.064	-0.047
	Dough rheological properties	DWA	-0.217**	-0.028	0.127*	0.454**	-0.268**	0.321**	1	0.282**	0.022	-0.046	0.036	0.172**	0.404**	-0.338**	0.417**	0.628**	0.101	0.431**	0.08	0.138*	0.155*	0.291**	-0.019	-0.038	0.250**	0.373**	0.311**	-0.061	0.074	0.201**	0.463**	-0.253**	0.298**	0.837**	0.315**	0.426**
		DDT	0.703**	0.770**	0.823**	0.752**	0.416**	0.053	0.256**	1	-0.09	0.231**	0.247**	0.314**	0.386**	0.073	0.176**	0.201**	0.493**	0.369**	0.502**	0.496**	0.530**	0.592**	0.127*	-0.076	0.095	0.596**	0.418**	0.555**	0.588**	0.661**	0.669**	0.277**	0.087	0.263**	0.845**	0.389**
		DST	-0.109	-0.103	-0.069	-0.121	-0.055	0.17	0.02	-0.095	1	-0.171	-0.156	-0.14	-0.063	0.07	0.155	0.139	-0.077	0.214	-0.159	-0.172	-0.184	-0.153	0.071	0.167	0.057	-0.188	-0.185	-0.173	-0.171	-0.161	-0.116	0.057	0.18	0.073	-0.155	0.624**
2018	Grain quality traits	GPC	0.373**	0.364**	0.329**	0.307**	-0.133*	-0.199**	0.022	0.236**	-0.14	1	0.985**	0.932**	0.684**	-0.320**	-0.495**	-0.125*	0.668**	0.420**	0.466**	0.430**	0.397**	0.249**	-0.174**	-0.286**	-0.054	0.224**	0.149*	0.784**	0.750**	0.680**	0.494**	-0.248**	-0.425**	-0.081	0.434**	0.338**
		WGC	0.351**	0.367**	0.342**	0.306**	-0.159**	-0.157*	0.092	0.246**	-0.139	0.988**	1	0.966**	0.711**	-0.367**	-0.430**	-0.005	0.678**	0.424**	0.470**	0.455**	0.429**	0.277**	-0.204**	-0.266**	0.017	0.257**	0.161*	0.772**	0.771**	0.717**	0.521**	-0.292**	-0.369**	0.033	0.459**	0.347**
		TSC	0.337**	0.379**	0.396**	0.412**	-0.231**	-0.128*	0.219**	0.302**	-0.145	0.951**	0.975**	1	0.788**	-0.422**	-0.314**	0.09	0.725**	0.525**	0.479**	0.472**	0.467**	0.358**	-0.186**	-0.251**	0.046	0.352**	0.238**	0.744**	0.769**	0.772**	0.629**	-0.348**	-0.296**	0.147*	0.544**	0.453**
		SV	0.197**	0.272**	0.359**	0.529**	-0.272**	-0.063	0.460**	0.348**	-0.047	0.734**	0.748**	0.804**	1	-0.514**	-0.072	0.332**	0.589**	0.776**	0.437**	0.417**	0.428**	0.459**	-0.095	-0.248**	0.008	0.460**	0.422**	0.582**	0.609**	0.677**	0.819**	-0.385**	-0.138*	0.361**	0.582**	0.716**
		GTW	0.058	-0.012	-0.086	-0.239**	0.541**	0.115	-0.390**	0.083	0.085	-0.375**	-0.414**	-0.458**	-0.535**	1	0.135*	-0.187**	0.142*	-0.364**	-0.151*	-0.159**	-0.142*	-0.112	0.421**	0.259**	0.035	-0.052	-0.166*	-0.187**	-0.232**	-0.277**	-0.357**	0.859**	0.197**	-0.260**	0.06	-0.326**
		FY	-0.185**	-0.089	0.022	0.07	0.042	0.493**	0.367**	0.135*	0.153	-0.475**	-0.420**	-0.338**	-0.062	0.152*	1	0.473**	-0.128*	0.039	-0.146*	-0.111	-0.061	0.071	0.256**	0.506**	0.12	0.200**	0.141*	-0.346**	-0.259**	-0.129*	0.054	0.157*	0.874**	0.441**	0.106	0.094
	Dough rheological properties	DWA	-0.12	0.048	0.137*	0.164**	-0.101	0.273**	0.617**	0.195**	0.089	-0.086	0.031	0.1	0.350**	-0.217**	0.504**	1	0.115	0.188**	-0.008	0.088	0.122*	0.178**	-0.029	0.181**	0.430**	0.240**	0.104	-0.079	0.088	0.179**	0.306**	-0.128*	0.404**	0.877**	0.241**	0.194**
		DDT	0.368**	0.403**	0.429**	0.384**	0.057	-0.014	0.125*	0.481**	-0.077	0.686**	0.696**	0.735**	0.625**	0.149*	-0.139*	0.106	1	0.420**	0.389**	0.388**	0.416**	0.381**	0.095	-0.079	0.094	0.473**	0.269**	0.592**	0.610**	0.641**	0.546**	0.148*	-0.106	0.129*	0.765**	0.401**
		DST	0.052	0.132*	0.251**	0.496**	-0.249**	-0.067	0.506**	0.296**	0.176	0.348**	0.348**	0.440**	0.632**	-0.394**	0.077	0.218**	0.314**	1	0.308**	0.273**	0.282**	0.377**	0.039	-0.265**	-0.133*	0.445**	0.408**	0.373**	0.379**	0.469**	0.700**	-0.262**	-0.089	0.276**	0.505**	0.883**
2019	Grain quality traits	GPC	0.553**	0.574**	0.578**	0.488**	0.005	-0.227**	0.082	0.501**	-0.175	0.483**	0.476**	0.486**	0.430**	-0.178**	-0.086	-0.003	0.379**	0.248**	1	0.975**	0.951**	0.797**	-0.140*	-0.436**	0.135*	0.728**	0.578**	0.816**	0.825**	0.814**	0.676**	-0.104	-0.298**	0.097	0.662**	0.417**
		WGC	0.530**	0.573**	0.580**	0.469**	-0.015	-0.207**	0.135*	0.495**	-0.181	0.451**	0.464**	0.478**	0.413**	-0.188**	-0.053	0.09	0.376**	0.223**	0.980**	1	0.985**	0.823**	-0.180**	-0.407**	0.287**	0.757**	0.579**	0.779**	0.828**	0.824**	0.668**	-0.128*	-0.265**	0.214**	0.670**	0.392**
		TSC	0.536**	0.586**	0.605**	0.498**	-0.014	-0.186**	0.149*	0.525**	-0.182	0.423**	0.441**	0.473**	0.421**	-0.172**	-0.007	0.12	0.402**	0.231**	0.962**	0.989**	1	0.862**	-0.168**	-0.366**	0.326**	0.782**	0.596**	0.758**	0.815**	0.838**	0.698**	-0.114	-0.216**	0.247**	0.706**	0.401**
		SV	0.450**	0.514**	0.583**	0.604**	0.037	-0.115	0.286**	0.601**	-0.159	0.265**	0.278**	0.352**	0.431**	-0.111	0.117	0.171**	0.383**	0.331**	0.821**	0.840**	0.874**	1	-0.123*	-0.362**	0.364**	0.819**	0.800**	0.592**	0.649**	0.729**	0.800**	-0.073	-0.129*	0.354**	0.736**	0.543**
		GTW	-0.019	-0.042	-0.018	0.047	0.294**	0.197**	-0.021	0.152*	0.11	-0.190**	-0.220**	-0.205**	-0.112	0.420**	0.260**	-0.026	0.093	0.038	-0.174**	-0.219**	-0.202**	-0.129*	1	0.310**	-0.259**	0.262**	-0.026	-0.150*	-0.181**	-0.155*	-0.075	0.631**	0.300**	-0.105	0.200**	-0.002
		FY	-0.150*	-0.152*	-0.171**	-0.223**	0.150*	0.488**	-0.079	-0.098	0.178	-0.315**	-0.291**	-0.289**	-0.275**	0.302**	0.448**	0.168**	-0.082	-0.260**	-0.492**	-0.457**	-0.410**	-0.383**	0.365**	1	0.170**	-0.259**	-0.316**	-0.330**	-0.307**	-0.287**	-0.300**	0.275**	0.752**	0.091	-0.164**	-0.309**
	Dough rheological properties	DWA	0.079	0.157*	0.135*	0.031	0.024	0.072	0.203**	0.113	0.015	-0.071	0.001	0.006	-0.027	0.049	0.140*	0.434**	0.074	-0.140*	0.137*	0.293**	0.321**	0.363**	-0.273**	0.164**	1	0.187**	0.195**	0.065	0.194**	0.206**	0.160**	-0.043	0.135*	0.610**	0.158**	-0.027
		DDT	0.377**	0.464**	0.565**	0.599**	0.023	-0.021	0.380**	0.623**	-0.178	0.265**	0.286**	0.376**	0.461**	-0.066	0.220**	0.231**	0.479**	0.421**	0.747**	0.767**	0.795**	0.843**	0.241**	-0.276**	0.187**	1	0.746**	0.515**	0.584**	0.673**	0.724**	0.068	0.007	0.360**	0.842**	0.564**
		DST	0.327**	0.371**	0.451**	0.551**	-0.063	-0.1	0.290**	0.463**	-0.143	0.208**	0.200**	0.273**	0.404**	-0.151*	0.139*	0.077	0.293**	0.361**	0.671**	0.660**	0.673**	0.860**	-0.042	-0.355**	0.214**	0.769**	1	0.380**	0.411**	0.492**	0.673**	-0.129	-0.057	0.266**	0.579**	0.731**
BLUP	Grain quality traits	GPC	0.784**	0.778**	0.735**	0.591**	-0.009	-0.332**	-0.037	0.591**	-0.168	0.796**	0.779**	0.760**	0.582**	-0.218**	-0.326**	-0.086	0.609**	0.276**	0.829**	0.798**	0.781**	0.622**	-0.157*	-0.382**	0.057	0.565**	0.484**	1	0.972**	0.918**	0.697**	-0.125*	-0.400**	-0.025	0.676**	0.384**
		WGC	0.751**	0.787**	0.765**	0.609**	-0.049	-0.277**	0.093	0.619**	-0.169	0.772**	0.784**	0.783**	0.611**	-0.268**	-0.246**	0.073	0.625**	0.299**	0.834**	0.836**	0.827**	0.668**	-0.197**	-0.361**	0.183**	0.624**	0.499**	0.979**	1	0.967**	0.738**	-0.169**	-0.330**	0.154*	0.726**	0.397**
		TSC	0.719**	0.783**	0.812**	0.696**	-0.104	-0.231**	0.212**	0.676**	-0.16	0.716**	0.739**	0.784**	0.663**	-0.304**	-0.142*	0.149*	0.653**	0.385**	0.821**	0.829**	0.841**	0.732**	-0.169**	-0.343**	0.185**	0.705**	0.564**	0.935**	0.975**	1	0.836**	-0.204**	-0.240**	0.260**	0.805**	0.498**
		SV	0.517**	0.600**	0.694**	0.859**	-0.160**	-0.149*	0.495**	0.683**	-0.135	0.548**	0.559**	0.653**	0.814**	-0.375**	0.042	0.285**	0.572**	0.603**	0.689**	0.680**	0.708**	0.800**	-0.073	-0.341**	0.136*	0.755**	0.714**	0.728**	0.765**	0.845**	1	-0.250**	-0.129*	0.433**	0.797**	0.732**
		GTW	0.068	0.001	-0.055	-0.168**	0.821**	0.295**	-0.311**	0.287**	0.059	-0.298**	-0.338**	-0.388**	-0.413**	0.855**	0.174**	-0.157*	0.126*	-0.288**	-0.134*	-0.162**	-0.149*	-0.073	0.661**	0.331**	-0.055	0.064	-0.113	-0.153*	-0.207**	-0.241**	-0.268**	1	0.281**	-0.206**	0.205**	-0.242**
		FY	-0.302**	-0.231**	-0.159**	-0.129*	0.203**	0.784**	0.269**	0.044	0.189	-0.430**	-0.378**	-0.325**	-0.155*	0.228**	0.852**	0.414**	-0.107	-0.081	-0.313**	-0.276**	-0.227**	-0.129*	0.335**	0.765**	0.154*	-0.005	-0.094	-0.433**	-0.366**	-0.289**	-0.166**	0.309**	1	0.347**	-0.002	-0.064
	Dough rheological properties	DWA	-0.130*	0.062	0.170**	0.311**	-0.164**	0.306**	0.833**	0.254**	0.055	-0.044	0.064	0.158*	0.371**	-0.272**	0.442**	0.878**	0.134*	0.301**	0.092	0.211**	0.240**	0.344**	-0.113	0.089	0.626**	0.356**	0.253**	-0.024	0.149*	0.241**	0.421**	-0.237**	0.359**	1	0.321**	0.308**
		DDT	0.586**	0.663**	0.736**	0.705**	0.220**	0.023	0.318**	0.863**	-0.135	0.459**	0.475**	0.550**	0.565**	0.061	0.098	0.219**	0.765**	0.415**	0.661**	0.666**	0.699**	0.744**	0.199**	-0.172**	0.157*	0.851**	0.623**	0.708**	0.751**	0.817**	0.812**	0.201**	-0.02	0.314**	1	0.550**
		DST	0.147*	0.224**	0.349**	0.558**	-0.221**	-0.054	0.495**	0.377**	0.646**	0.305**	0.301**	0.398**	0.614**	-0.335**	0.144*	0.210**	0.329**	0.879**	0.410**	0.388**	0.396**	0.531**	0.025	-0.303**	-0.014	0.556**	0.677**	0.357**	0.379**	0.469**	0.690**	-0.251**	-0.057	0.333**	0.507**	1
GPC: grain protein content, TSC: total starch content, WGC: wet gluten content, SV: SDS-sedimentation volume, GTW: grain test weight, FY: flour yeild, DWA: dough water absorption, DDT: dough development time, DST: dough stability time.
Note: Data above the diagonal represent Pearson correlation coefficients; data below the diagonal represent Spearman correlation coefficients.
* and ** represent significant correlation at P<0.05 and P<0.01 probability levels, respectively.
