# Supplementary material for: Multi-Locus GWAS of Quality Traits in Bread Wheat: Mining More Candidate Genes and Possible Regulatory Network
Source: Front Plant Sci. 2020 Jul 31;11:1091. doi: 10.3389/fpls.2020.01091 (PMC7411135; doi:10.3389/fpls.2020.01091)
Supplement: Supplementary file 1 [file DataSheet_1.zip › Table S4.XLSX]

## Sheet: Sheet1
Table S4 The detailed list of QTNs for nine quality traits in four environments using two single-locus and five multi-locus GWAS methods.
Number	QTN regions	SNP	Chromosome	Position on IWGSC refseq V1.1 (bp)	Type of traits	Traita	R2(%)	LOD	Environment	Method
1	q1A-1	AX-95630408	1A	24247379	Grain quality traits	TSC	2.8362	4.7918	2017	FASTmrMLM
1	q1A-1	AX-95630408	1A	24247379	Dough rheological properties	DDT	4.1343	5.074	2017	FASTmrMLM
1	q1A-1	AX-95630408	1A	24247379	Dough rheological properties	DDT	11.1692	9.3866	2017	pLARmEB
1	q1A-1	AX-95630408	1A	24247379	Dough rheological properties	DDT	6.0167	5.0909	2019	pKWmEB
1	q1A-1	AX-95630408	1A	24247379	Dough rheological properties	DDT	4.7534	4.0864	BLUP	FASTmrMLM
1	q1A-1	AX-95630408	1A	24247379	Dough rheological properties	DDT	9.0735	6.1195	BLUP	pKWmEB
1	q1A-1	AX-95630408	1A	24247379	Dough rheological properties	DDT	3.2837	5.5328	BLUP	pLARmEB
2	q1A-2	AX-95186852	1A	27362486	Grain quality traits	SV	1.554	3.7983	2017	mrMLM
2	q1A-2	AX-95186852	1A	27362486	Grain quality traits	TSC	8.389	6.5109	2017	pKWmEB
2	q1A-2	AX-95186852	1A	27362486	Grain quality traits	TSC	9.3504	4.2804	2019	pKWmEB
2	q1A-2	AX-95186852	1A	27362486	Grain quality traits	WGC	8.5455	4.3735	2019	pKWmEB
3	q1A-2	AX-94412818	1A	28422122	Grain quality traits	SV	5.2679	6.1478	2019	pLARmEB
3	q1A-2	AX-94412818	1A	28422122	Dough rheological properties	DDT	5.8016	6.782	2019	FASTmrMLM
3	q1A-2	AX-94412818	1A	28422122	Dough rheological properties	DDT	8.0321	9.4358	2019	pKWmEB
3	q1A-2	AX-94412818	1A	28422122	Dough rheological properties	DDT	5.5309	3.2847	2019	pLARmEB
3	q1A-2	AX-94412818	1A	28422122	Grain quality traits	SV	6.2088	8.7708	BLUP	pKWmEB
3	q1A-2	AX-94412818	1A	28422122	Dough rheological properties	DDT	5.2676	6.8498	BLUP	FASTmrMLM
3	q1A-2	AX-94412818	1A	28422122	Dough rheological properties	DDT	7.7584	8.3707	BLUP	pKWmEB
3	q1A-2	AX-94412818	1A	28422122	Dough rheological properties	DDT	4.856	8.3902	BLUP	pLARmEB
4	q1A-2	AX-95072103	1A	28620424	Grain quality traits	SV	3.1451	3.185	2019	FASTmrEMMA
4	q1A-2	AX-95072103	1A	28620424	Grain quality traits	SV	4.1777	4.4103	2019	FASTmrMLM
4	q1A-2	AX-95072103	1A	28620424	Grain quality traits	SV	8.4524	4.0963	2019	pKWmEB
5	q1A-2	AX-94595423	1A	28656276	Dough rheological properties	DST	7.7452	4.635	2019	FASTmrMLM
5	q1A-2	AX-94595423	1A	28656276	Dough rheological properties	DST	8.1577	4.3094	2019	FASTmrEMMA
5	q1A-2	AX-94595423	1A	28656276	Dough rheological properties	DST	6.0487	4.2552	2019	pLARmEB
5	q1A-2	AX-94595423	1A	28656276	Dough rheological properties	DST	15.189	4.9449	2019	pKWmEB
6	q1A-2	AX-94694208	1A	32088842	Dough rheological properties	DST	16.6082	9.2545	2018	mrMLM
6	q1A-2	AX-94694208	1A	32088842	Dough rheological properties	DST	12.1641	8.2126	2018	FASTmrMLM
6	q1A-2	AX-94694208	1A	32088842	Dough rheological properties	DST	11.2303	9.3385	2018	FASTmrEMMA
6	q1A-2	AX-94694208	1A	32088842	Dough rheological properties	DST	18.6943	9.9202	2018	pKWmEB
6	q1A-2	AX-94694208	1A	32088842	Dough rheological properties	DST	10.1195	5.7173	BLUP	mrMLM
6	q1A-2	AX-94694208	1A	32088842	Dough rheological properties	DST	7.6163	6.0536	BLUP	FASTmrMLM
6	q1A-2	AX-94694208	1A	32088842	Dough rheological properties	DST	6.2065	5.6655	BLUP	pLARmEB
6	q1A-2	AX-94694208	1A	32088842	Dough rheological properties	DST	11.4345	5.9931	BLUP	pKWmEB
7	q1A-3	AX-94643507	1A	427817632	Grain quality traits	SV	1.6039	8.3819	2017	mrMLM
8	q1A-3	AX-94755260	1A	433555829	Dough rheological properties	DDT	1.6105e-07	3.5578	2018	FASTmrMLM
8	q1A-3	AX-94755260	1A	433555829	Dough rheological properties	DDT	0.0001	4.2166	2018	pLARmEB
9	q1A-4	AX-94445422	1A	505675849	Dough rheological properties	DDT	3.9047	3.9108	2019	FASTmrMLM
9	q1A-4	AX-94445422	1A	505675849	Dough rheological properties	DDT	5.0651	3.8719	2019	pKWmEB
9	q1A-4	AX-94445422	1A	505675849	Grain quality traits	SV	2.1922	3.468	BLUP	FASTmrMLM
9	q1A-4	AX-94445422	1A	505675849	Grain quality traits	SV	9.0521	11.8711	BLUP	pKWmEB
9	q1A-4	AX-94445422	1A	505675849	Grain quality traits	SV	1.7467	3.5017	BLUP	pLARmEB
9	q1A-4	AX-94445422	1A	505675849	Dough rheological properties	DDT	3.2019	3.0947	BLUP	FASTmrMLM
9	q1A-4	AX-94445422	1A	505675849	Dough rheological properties	DDT	6.7613	5.2196	BLUP	pKWmEB
9	q1A-4	AX-94445422	1A	505675849	Dough rheological properties	DDT	2.5284	3.5349	BLUP	pLARmEB
10	q1A-5	AX-94385896	1A	540656564	Grain quality traits	GPC	5.7541	6.1727	2017	FASTmrMLM
10	q1A-5	AX-94385896	1A	540656564	Grain quality traits	GPC	2.9683	3.1999	2017	mrMLM
10	q1A-5	AX-94385896	1A	540656564	Grain quality traits	GPC	5.4048	3.6914	2017	pKWmEB
10	q1A-5	AX-94385896	1A	540656564	Grain quality traits	GPC	3.1886	5.0765	2017	pLARmEB
10	q1A-5	AX-94385896	1A	540656564	Grain quality traits	TSC	3.1165	3.9921	2017	FASTmrMLM
10	q1A-5	AX-94385896	1A	540656564	Grain quality traits	TSC	1.4727	4.2318	2017	pLARmEB
10	q1A-5	AX-94385896	1A	540656564	Grain quality traits	WGC	6.1833	8.3897	2017	FASTmrMLM
10	q1A-5	AX-94385896	1A	540656564	Grain quality traits	WGC	4.9224	3.6554	2017	pKWmEB
10	q1A-5	AX-94385896	1A	540656564	Grain quality traits	WGC	1.7307	4.8002	2017	pLARmEB
11	q1A-5	AX-94464571	1A	541632629	Grain quality traits	SV	3.1369	3.0743	2018	pKWmEB
11	q1A-5	AX-94464571	1A	541632629	Grain quality traits	SV	2.0303	3.257	2018	pLARmEB
12	q1A-5	AX-94483924	1A	544605146	Dough rheological properties	DDT	3.7698	3.9553	BLUP	FASTmrMLM
12	q1A-5	AX-94483924	1A	544605146	Dough rheological properties	DDT	6.9497	5.029	BLUP	pKWmEB
12	q1A-5	AX-94483924	1A	544605146	Dough rheological properties	DDT	3.3649	6.3675	BLUP	pLARmEB
13	q1A-6	AX-94916522	1A	553706737	Grain quality traits	SV	4.5987	4.4601	2019	pKWmEB
13	q1A-6	AX-94916522	1A	553706737	Grain quality traits	GPC	2.622	3.6513	2019	FASTmrEMMA
13	q1A-6	AX-94916522	1A	553706737	Grain quality traits	TSC	4.5885	4.6458	2019	FASTmrEMMA
13	q1A-6	AX-94916522	1A	553706737	Grain quality traits	TSC	5.5697	8.5543	2019	FASTmrMLM
13	q1A-6	AX-94916522	1A	553706737	Grain quality traits	TSC	6.7201	5.001	2019	pKWmEB
13	q1A-6	AX-94916522	1A	553706737	Grain quality traits	WGC	3.831	3.9833	2019	FASTmrEMMA
13	q1A-6	AX-94916522	1A	553706737	Grain quality traits	WGC	2.7247	3.5009	2019	FASTmrMLM
13	q1A-6	AX-94916522	1A	553706737	Grain quality traits	WGC	5.264	4.3509	2019	mrMLM
13	q1A-6	AX-94916522	1A	553706737	Grain quality traits	WGC	5.7971	5.5754	2019	pKWmEB
13	q1A-6	AX-94916522	1A	553706737	Grain quality traits	WGC	2.406	3.4544	2019	pLARmEB
13	q1A-6	AX-94916522	1A	553706737	Grain quality traits	GPC	2.7804	3.6625	BLUP	FASTmrEMMA
13	q1A-6	AX-94916522	1A	553706737	Grain quality traits	GPC	4.1928	3.6836	BLUP	pKWmEB
13	q1A-6	AX-94916522	1A	553706737	Grain quality traits	TSC	3.0039	4.0562	BLUP	FASTmrEMMA
13	q1A-6	AX-94916522	1A	553706737	Grain quality traits	TSC	2.2292	3.867	BLUP	FASTmrMLM
13	q1A-6	AX-94916522	1A	553706737	Grain quality traits	TSC	2.046	3.7485	BLUP	pLARmEB
13	q1A-6	AX-94916522	1A	553706737	Grain quality traits	WGC	3.4563	4.1516	BLUP	FASTmrEMMA
13	q1A-6	AX-94916522	1A	553706737	Grain quality traits	WGC	1.7717	4.569	BLUP	pLARmEB
14	q1A-7	AX-94592638	1A	584683041	Dough rheological properties	DDT	3.9502	6.1197	2018	FASTmrMLM
14	q1A-7	AX-94592638	1A	584683041	Dough rheological properties	DDT	5.7568	3.6743	2018	pKWmEB
15	q1A-7	AX-94768180	1A	586512528	Grain quality traits	GPC	2.6319	4.1272	2017	pKWmEB
15	q1A-7	AX-94768180	1A	586512528	Grain quality traits	TSC	2.5071	3.6094	2017	pKWmEB
15	q1A-7	AX-94768180	1A	586512528	Grain quality traits	TSC	4.7952	6.0374	BLUP	pKWmEB
16	q1B-1	AX-94692514	1B	11633627	Grain quality traits	SV	0.189838	#N/A	BLUP	GLM
16	q1B-1	AX-94692514	1B	11633627	Grain quality traits	FY	3.93761e-09	#N/A	BLUP	GLM
16	q1B-1	AX-94692514	1B	11633627	Grain quality traits	GPC	0.000514637	#N/A	BLUP	GLM
17	q1B-1	AX-94494631	1B	11633851	Grain quality traits	GPC	0.198017	#N/A	BLUP	GLM
18	q1B-1	AX-94466945	1B	11857316	Grain quality traits	GPC	4.38139e-09	#N/A	BLUP	GLM
19	q1B-1	AX-94952703	1B	12432236	Grain quality traits	GPC	0.158405	#N/A	BLUP	GLM
20	q1B-1	AX-94716205	1B	12812018	Grain quality traits	GPC	0.122737	#N/A	BLUP	GLM
20	q1B-1	AX-94716205	1B	12812018	Grain quality traits	TSC	0.197557	#N/A	BLUP	GLM
21	q1B-1	AX-94940584	1B	15874646	Dough rheological properties	DDT	0.5321	4.5216	2018	pLARmEB
22	q1B-1	AX-94622117	1B	16478655	Grain quality traits	GPC	0.11468	#N/A	BLUP	GLM
22	q1B-1	AX-94622117	1B	16478655	Grain quality traits	TSC	0.225561	#N/A	BLUP	GLM
23	q1B-1	AX-94902175	1B	16478908	Grain quality traits	GPC	0.182082	#N/A	BLUP	GLM
24	q1B-1	AX-94743871	1B	17356892	Grain quality traits	GPC	0.180353	#N/A	BLUP	GLM
25	q1B-2	AX-95106982	1B	548904068	Grain quality traits	FY	14.806	3.125	2017	mrMLM
26	q1B-2	AX-94526541	1B	549710285	Grain quality traits	GTW	3.8721	5.9511	2018	pLARmEB
27	q1B-2	AX-94414376	1B	552777509	Grain quality traits	WGC	6.973	3.7716	2017	mrMLM
28	q1B-2	AX-94507963	1B	553651900	Grain quality traits	SV	4.4031	4.3583	BLUP	mrMLM
29	q1D-1	AX-94541931	1D	472209	Dough rheological properties	DWA	3.4493	3.642	2019	FASTmrMLM
30	q1D-1	AX-94515014	1D	2103316	Grain quality traits	SV	4.0913	4.4209	2019	mrMLM
31	q1D-1	AX-94402389	1D	3967381	Grain quality traits	GTW	0.61	4.6778	2018	mrMLM
32	q1D-2	AX-95226757	1D	6769900	Grain quality traits	GTW	1.4632	4.2245	2018	mrMLM
33	q1D-2	AX-94940437	1D	7207553	Grain quality traits	FY	3.6691	3.1372	BLUP	FASTmrEMMA
33	q1D-2	AX-94940437	1D	7207553	Grain quality traits	FY	4.3574	4.65	BLUP	FASTmrMLM
34	q1D-2	AX-94685030	1D	7347635	Grain quality traits	SV	5.626	4.7809	2018	pKWmEB
35	q1D-2	AX-94948586	1D	9873873	Grain quality traits	GPC	0.111056	#N/A	BLUP	GLM
35	q1D-2	AX-94948586	1D	9873873	Grain quality traits	TSC	0.168555	#N/A	BLUP	GLM
36	q1D-2	AX-94966191	1D	11124296	Grain quality traits	SV	7.89938	#N/A	2017	GLM
37	q1D-2	AX-94994812	1D	11623657	Grain quality traits	SV	0.000502001	#N/A	BLUP	GLM
37	q1D-2	AX-94994812	1D	11623657	Grain quality traits	GPC	0.0202513	#N/A	BLUP	GLM
37	q1D-2	AX-94994812	1D	11623657	Grain quality traits	TSC	0.0202514	#N/A	BLUP	GLM
37	q1D-2	AX-94994812	1D	11623657	Grain quality traits	WGC	0.129064	#N/A	BLUP	GLM
37	q1D-2	AX-94994812	1D	11623657	Grain quality traits	GTW	0.158957	#N/A	BLUP	GLM
38	q1D-3	AX-94704082	1D	15360379	Dough rheological properties	DWA	4.4541	3.2721	BLUP	mrMLM
39	q1D-3	AX-94611117	1D	17649707	Dough rheological properties	DWA	1.1176	3.1815	2019	FASTmrMLM
39	q1D-3	AX-94611117	1D	17649707	Dough rheological properties	DWA	1.1586	3.3576	2019	pLARmEB
40	q1D-3	AX-94808127	1D	17998182	Grain quality traits	GPC	0.167417	#N/A	BLUP	GLM
41	q1D-3	AX-94475246	1D	18208462	Grain quality traits	GPC	0.175036	#N/A	BLUP	GLM
42	q1D-3	AX-94728009	1D	19127033	Grain quality traits	GPC	0.197492	#N/A	BLUP	GLM
43	q1D-4	AX-94926263	1D	34945066	Dough rheological properties	DWA	2.473	3.9948	2017	FASTmrEMMA
43	q1D-4	AX-94926263	1D	34945066	Dough rheological properties	DWA	5.3519	7.8365	2017	FASTmrMLM
43	q1D-4	AX-94926263	1D	34945066	Dough rheological properties	DWA	4.7799	5.292	2017	mrMLM
43	q1D-4	AX-94926263	1D	34945066	Dough rheological properties	DWA	4.8165	7.266	2017	pLARmEB
43	q1D-4	AX-94926263	1D	34945066	Dough rheological properties	DWA	2.5748	5.1782	BLUP	FASTmrEMMA
43	q1D-4	AX-94926263	1D	34945066	Dough rheological properties	DWA	3.6232	6.153	BLUP	FASTmrMLM
43	q1D-4	AX-94926263	1D	34945066	Dough rheological properties	DWA	2.536	3.7544	BLUP	mrMLM
43	q1D-4	AX-94926263	1D	34945066	Dough rheological properties	DWA	4.9601	6.4378	BLUP	pKWmEB
43	q1D-4	AX-94926263	1D	34945066	Dough rheological properties	DWA	3.1669	6.8991	BLUP	pLARmEB
44	q1D-4	AX-94399544	1D	38655822	Grain quality traits	SV	4.3784	5.58	2019	mrMLM
45	q1D-5	AX-94992565	1D	69097095	Grain quality traits	GPC	0.180134	#N/A	BLUP	GLM
46	q1D-5	AX-95124337	1D	69785758	Grain quality traits	GPC	0.198498	#N/A	BLUP	GLM
47	q1D-5	AX-94726528	1D	69787756	Grain quality traits	GPC	6.924	3.1157	2018	mrMLM
48	q1D-5	AX-94981940	1D	70594615	Grain quality traits	GPC	0.1817	#N/A	BLUP	GLM
49	q2A-1	AX-94564840	2A	710194426	Grain quality traits	SV	4.1424	3.6964	2017	FASTmrMLM
49	q2A-1	AX-94564840	2A	710194426	Grain quality traits	SV	17.3788	7.7653	2017	pKWmEB
50	q2A-1	AX-94945899	2A	711636845	Grain quality traits	FY	3.7055	3.1823	2019	FASTmrMLM
50	q2A-1	AX-94945899	2A	711636845	Grain quality traits	FY	4.0398	3.7674	2019	mrMLM
51	q2A-1	AX-94625602	2A	716491136	Grain quality traits	FY	0.9951	3.7489	BLUP	mrMLM
52	q2A-2	AX-94430919	2A	723098907	Grain quality traits	TSC	9.89998	#N/A	2017	GLM
52	q2A-2	AX-94430919	2A	723098907	Grain quality traits	WGC	10.0696	#N/A	2017	GLM
52	q2A-2	AX-94430919	2A	723098907	Dough rheological properties	DDT	3.7472	4.056	2017	FASTmrMLM
52	q2A-2	AX-94430919	2A	723098907	Dough rheological properties	DDT	7.0202	8.5705	2017	pKWmEB
52	q2A-2	AX-94430919	2A	723098907	Dough rheological properties	DDT	2.4657	4.1951	BLUP	FASTmrMLM
53	q2A-2	AX-94732478	2A	728028914	Grain quality traits	GPC	9.3137	6.9453	2018	FASTmrMLM
53	q2A-2	AX-94732478	2A	728028914	Grain quality traits	WGC	9.8497	11.2229	2018	FASTmrMLM
54	q2A-2	AX-94496472	2A	729199455	Grain quality traits	SV	2.6803	3.3223	2017	pKWmEB
54	q2A-2	AX-94496472	2A	729199455	Dough rheological properties	DDT	1.6109	4.61	BLUP	pKWmEB
55	q2B-1	AX-94526671	2B	5669166	Dough rheological properties	DWA	3.5846	3.4275	2018	mrMLM
56	q2B-1	AX-95024633	2B	6210320	Grain quality traits	GPC	2.8315	3.7676	2018	pKWmEB
56	q2B-1	AX-95024633	2B	6210320	Grain quality traits	WGC	2.9635	4.1852	2018	FASTmrMLM
56	q2B-1	AX-95024633	2B	6210320	Grain quality traits	WGC	3.2807	4.2755	2018	pKWmEB
56	q2B-1	AX-95024633	2B	6210320	Grain quality traits	GPC	3.0972	3.5944	BLUP	FASTmrMLM
56	q2B-1	AX-95024633	2B	6210320	Grain quality traits	TSC	1.5435	3.0917	BLUP	FASTmrMLM
56	q2B-1	AX-95024633	2B	6210320	Grain quality traits	TSC	3.4363	4.5966	BLUP	pKWmEB
56	q2B-1	AX-95024633	2B	6210320	Grain quality traits	WGC	2.7945	3.5798	BLUP	FASTmrMLM
56	q2B-1	AX-95024633	2B	6210320	Grain quality traits	WGC	6.0027	6.7671	BLUP	pKWmEB
57	q2B-1	AX-94684492	2B	9890087	Grain quality traits	SV	3.7947	4.9197	2019	FASTmrMLM
57	q2B-1	AX-94684492	2B	9890087	Grain quality traits	SV	4.1602	4.7618	2019	pKWmEB
58	q2B-2	AX-95227394	2B	65113527	Dough rheological properties	DST	2.4053	3.1979	2018	FASTmrEMMA
59	q2B-2	AX-94465179	2B	65113663	Grain quality traits	SV	3.8643	3.4575	2017	FASTmrMLM
59	q2B-2	AX-94465179	2B	65113663	Grain quality traits	SV	2.8896	3.2562	2017	pLARmEB
60	q2B-2	AX-94388622	2B	65144358	Grain quality traits	TSC	1.4055	3.2437	BLUP	FASTmrMLM
61	q2B-3	AX-94587253	2B	72577405	Grain quality traits	GPC	3.7137	4.7063	2017	FASTmrMLM
62	q2B-3	AX-94880760	2B	72577479	Grain quality traits	GTW	4.3821	4.635	2019	FASTmrMLM
62	q2B-3	AX-94880760	2B	72577479	Grain quality traits	GTW	6.9409	3.8936	2019	pKWmEB
63	q2B-4	AX-94714187	2B	159574156	Grain quality traits	SV	3.5224	4.5343	2017	pKWmEB
63	q2B-4	AX-94714187	2B	159574156	Grain quality traits	TSC	0.9582	3.1588	2017	pLARmEB
64	q2B-4	AX-95081080	2B	164938839	Grain quality traits	SV	4.1216	3.3054	2018	pKWmEB
65	q2B-5	AX-94715326	2B	417079946	Grain quality traits	GTW	15.7029	3.1321	BLUP	mrMLM
66	q2B-5	AX-94806588	2B	421708608	Grain quality traits	GTW	9.84664	#N/A	2017	GLM
67	q2B-5	AX-95142581	2B	423904696	Grain quality traits	GTW	10.1721	#N/A	2017	GLM
68	q2B-6	AX-94693685	2B	519015208	Grain quality traits	GTW	4.7296	5.2055	BLUP	FASTmrMLM
68	q2B-6	AX-94693685	2B	519015208	Grain quality traits	GTW	2.0388	3.9814	2019	mrMLM
68	q2B-6	AX-94693685	2B	519015208	Grain quality traits	GTW	2.9683	3.252	BLUP	pKWmEB
68	q2B-6	AX-94693685	2B	519015208	Grain quality traits	GTW	3.4657	5.8477	BLUP	pLARmEB
69	q2B-7	AX-94868800	2B	640984016	Grain quality traits	SV	6.1137	7.4414	BLUP	pKWmEB
70	q2B-7	AX-94404148	2B	641877282	Grain quality traits	FY	5.4472	4.3012	2017	FASTmrMLM
70	q2B-7	AX-94404148	2B	641877282	Grain quality traits	FY	1.5754	3.8012	2019	FASTmrMLM
70	q2B-7	AX-94404148	2B	641877282	Grain quality traits	FY	2.467	3.986	2019	pLARmEB
70	q2B-7	AX-94404148	2B	641877282	Grain quality traits	SV	1.7792	3.0981	BLUP	FASTmrMLM
70	q2B-7	AX-94404148	2B	641877282	Grain quality traits	FY	2.8931	4.5726	BLUP	pKWmEB
70	q2B-7	AX-94404148	2B	641877282	Grain quality traits	FY	2.4811	3.7959	BLUP	pLARmEB
71	q2B-8	AX-94570110	2B	703977510	Grain quality traits	WGC	3.9331	3.5218	2017	FASTmrEMMA
71	q2B-8	AX-94570110	2B	703977510	Grain quality traits	WGC	4.4396	4.7727	2017	mrMLM
72	q2B-8	AX-94835810	2B	705043308	Grain quality traits	SV	1.7154	3.4497	BLUP	FASTmrMLM
73	q2B-9	AX-95181223	2B	763632760	Grain quality traits	GPC	2.0899	4.0125	2018	pLARmEB
73	q2B-9	AX-95181223	2B	763632760	Grain quality traits	WGC	1.9997	4.3727	2018	pLARmEB
74	q2B-9	AX-95185221	2B	766568638	Grain quality traits	TSC	11.3187	6.2939	2017	mrMLM
75	q2B-9	AX-94634468	2B	767374289	Grain quality traits	GTW	12.02	3.4307	BLUP	FASTmrMLM
76	q2D-1	AX-94596584	2D	10831748	Dough rheological properties	DWA	5.8839	3.6461	2017	mrMLM
77	q2D-1	AX-94613967	2D	12138206	Grain quality traits	WGC	3.4007	3.1339	2017	mrMLM
78	q2D-1	AX-94470432	2D	13682916	Grain quality traits	FY	9.32432	#N/A	2017	GLM
79	q2D-1	AX-94634369	2D	14413293	Grain quality traits	FY	14.6516	10.0666	2017	mrMLM
80	q2D-1	AX-95152978	2D	14802451	Grain quality traits	SV	0.0185	3.4809	2017	mrMLM
81	q2D-1	AX-94568183	2D	15609442	Grain quality traits	GPC	2.4077	5.4824	BLUP	mrMLM
82	q2D-2	AX-94882684	2D	16344549	Grain quality traits	SV	3.3207	3.615	2019	pKWmEB
82	q2D-2	AX-94882684	2D	16344549	Grain quality traits	SV	3.2788	4.5653	2019	pLARmEB
82	q2D-2	AX-94882684	2D	16344549	Grain quality traits	GPC	4.872	3.5709	2019	FASTmrEMMA
82	q2D-2	AX-94882684	2D	16344549	Grain quality traits	GPC	6.2651	7.4002	2019	FASTmrMLM
82	q2D-2	AX-94882684	2D	16344549	Grain quality traits	GPC	5.9235	5.7947	2019	pKWmEB
82	q2D-2	AX-94882684	2D	16344549	Grain quality traits	GPC	8.0748	6.9129	2019	pLARmEB
82	q2D-2	AX-94882684	2D	16344549	Grain quality traits	TSC	4.2852	3.342	2019	pLARmEB
82	q2D-2	AX-94882684	2D	16344549	Grain quality traits	WGC	3.3599	3.5093	2019	FASTmrEMMA
82	q2D-2	AX-94882684	2D	16344549	Grain quality traits	WGC	3.6276	3.3641	2019	FASTmrMLM
82	q2D-2	AX-94882684	2D	16344549	Grain quality traits	WGC	6.1706	3.4304	2019	pKWmEB
82	q2D-2	AX-94882684	2D	16344549	Grain quality traits	WGC	4.9605	3.5614	2019	pLARmEB
83	q2D-2	AX-95086251	2D	17310873	Grain quality traits	GPC	4.3953e-07	3.6782	2019	FASTmrMLM
84	q2D-2	AX-94934444	2D	17606782	Grain quality traits	GPC	0.0002	3.0868	2019	pLARmEB
84	q2D-2	AX-94934444	2D	17606782	Grain quality traits	TSC	6.1308	3.7752	2019	pLARmEB
84	q2D-2	AX-94934444	2D	17606782	Grain quality traits	WGC	4.3287	3.7975	2019	pLARmEB
85	q2D-2	AX-94814880	2D	17606841	Grain quality traits	FY	15.2	#N/A	2018	GLM
85	q2D-2	AX-94814880	2D	17606841	Grain quality traits	FY	13.18	#N/A	2018	MLM
86	q2D-2	AX-94605019	2D	17632228	Grain quality traits	WGC	0.9608	3.6976	BLUP	mrMLM
87	q2D-3	AX-95247247	2D	106321038	Dough rheological properties	DDT	3.6036	6.3936	2017	FASTmrMLM
87	q2D-3	AX-95247247	2D	106321038	Dough rheological properties	DDT	6.2592	5.8451	2017	pKWmEB
88	q2D-3	AX-94663488	2D	110054485	Grain quality traits	GPC	3.9922	5.154	2017	mrMLM
88	q2D-3	AX-94663488	2D	110054485	Grain quality traits	TSC	5.208	4.0628	2017	FASTmrEMMA
88	q2D-3	AX-94663488	2D	110054485	Grain quality traits	TSC	4.9136	5.589	BLUP	pKWmEB
89	q2D-4	AX-94752964	2D	152008074	Dough rheological properties	DWA	7.1692	3.2686	2019	pKWmEB
89	q2D-4	AX-94752964	2D	152008074	Dough rheological properties	DWA	3.999	3.4067	2019	pLARmEB
90	q2D-4	AX-94860457	2D	156825043	Dough rheological properties	DWA	2.9697	4.2323	2017	FASTmrEMMA
90	q2D-4	AX-94860457	2D	156825043	Dough rheological properties	DWA	2.0993	3.8432	2017	pLARmEB
90	q2D-4	AX-94860457	2D	156825043	Grain quality traits	FY	2.294	4.3378	2018	pLARmEB
90	q2D-4	AX-94860457	2D	156825043	Dough rheological properties	DWA	2.2608	3.918	BLUP	FASTmrMLM
90	q2D-4	AX-94860457	2D	156825043	Dough rheological properties	DWA	2.1002	3.1628	BLUP	pLARmEB
91	q2D-5	AX-94645906	2D	373217722	Dough rheological properties	DDT	6.6719	3.016	2017	pKWmEB
91	q2D-5	AX-94645906	2D	373217722	Dough rheological properties	DDT	4.6451	3.8387	2017	pLARmEB
91	q2D-5	AX-94645906	2D	373217722	Grain quality traits	GTW	7.4927	4.5132	2018	pKWmEB
92	q2D-6	AX-95217872	2D	591022287	Grain quality traits	FY	16.7487	3.1604	2017	pKWmEB
93	q2D-6	AX-95171704	2D	593138582	Grain quality traits	GPC	2.988	3.3466	2017	FASTmrEMMA
93	q2D-6	AX-95171704	2D	593138582	Grain quality traits	WGC	9.20535	#N/A	2017	GLM
93	q2D-6	AX-95171704	2D	593138582	Dough rheological properties	DDT	8.1646	#N/A	2017	GLM
93	q2D-6	AX-94919195	2D	593735011	Grain quality traits	GPC	6.9029	6.0153	BLUP	FASTmrEMMA
93	q2D-6	AX-94919195	2D	593735011	Grain quality traits	WGC	4.4793	4.1385	BLUP	FASTmrEMMA
94	q2D-6	AX-94658581	2D	596209306	Grain quality traits	SV	2.9682	4.9054	2019	FASTmrMLM
94	q2D-6	AX-94658581	2D	596209306	Grain quality traits	SV	5.7556	4.7329	2019	pKWmEB
94	q2D-6	AX-94658581	2D	596209306	Grain quality traits	SV	1.4909	3.2493	2019	pLARmEB
94	q2D-6	AX-94658581	2D	596209306	Dough rheological properties	DST	6.3262	4.6227	2019	mrMLM
95	q2D-6	AX-94452103	2D	596251074	Grain quality traits	TSC	14.3632	4.0425	2019	mrMLM
96	q2D-6	AX-94752887	2D	596912480	Grain quality traits	WGC	3.5542	4.7421	2017	mrMLM
96	q2D-6	AX-94752887	2D	596912480	Grain quality traits	WGC	3.6529	3.9845	BLUP	pKWmEB
97	q2D-7	AX-94983022	2D	600029268	Grain quality traits	GTW	6.8597	7.0839	2018	FASTmrMLM
98	q2D-7	AX-94502228	2D	603211395	Grain quality traits	TSC	0.9795	5.7424	2019	mrMLM
99	q2D-7	AX-94945383	2D	605327679	Grain quality traits	GPC	6.8231	6.1418	2018	pLARmEB
99	q2D-7	AX-94945383	2D	605327679	Grain quality traits	TSC	3.0095	4.0439	2018	FASTmrMLM
99	q2D-7	AX-94945383	2D	605327679	Grain quality traits	TSC	1.964	5.9596	2018	pLARmEB
99	q2D-7	AX-94945383	2D	605327679	Grain quality traits	WGC	5.9376	7.4308	2018	pLARmEB
99	q2D-7	AX-94945383	2D	605327679	Grain quality traits	GPC	6.595	4.6609	2019	FASTmrMLM
99	q2D-7	AX-94945383	2D	605327679	Grain quality traits	GPC	4.3435	3.6955	2019	mrMLM
99	q2D-7	AX-94945383	2D	605327679	Grain quality traits	GPC	7.6255	5.4556	2019	pKWmEB
99	q2D-7	AX-94945383	2D	605327679	Grain quality traits	GPC	6.5743	4.7334	2019	pLARmEB
99	q2D-7	AX-94945383	2D	605327679	Grain quality traits	GPC	9.86	6.8081	BLUP	FASTmrMLM
99	q2D-7	AX-94945383	2D	605327679	Grain quality traits	WGC	11.6169	6.8644	BLUP	pKWmEB
100	q2D-8	AX-94896663	2D	609432515	Grain quality traits	GPC	7.7497	4.9573	2017	mrMLM
100	q2D-8	AX-94896663	2D	609432515	Grain quality traits	GPC	3.8258	3.5916	2017	pLARmEB
100	q2D-8	AX-94896663	2D	609432515	Grain quality traits	TSC	8.4521	4.4909	2017	FASTmrMLM
100	q2D-8	AX-94896663	2D	609432515	Grain quality traits	TSC	9.9113	3.6719	2017	pKWmEB
100	q2D-8	AX-94896663	2D	609432515	Grain quality traits	WGC	8.4079	3.4809	2017	pKWmEB
100	q2D-8	AX-94896663	2D	609432515	Dough rheological properties	DDT	9.2171	3.1292	2017	mrMLM
100	q2D-8	AX-94896663	2D	609432515	Grain quality traits	GPC	7.0304	3.2331	BLUP	pKWmEB
100	q2D-8	AX-94896663	2D	609432515	Grain quality traits	TSC	9.3288	3.5674	BLUP	pKWmEB
101	q2D-9	AX-94429731	2D	615471428	Grain quality traits	GPC	10.5549	4.154	2018	pKWmEB
101	q2D-9	AX-94429731	2D	615471428	Grain quality traits	TSC	9.4764	4.118	2018	pKWmEB
101	q2D-9	AX-94429731	2D	615471428	Grain quality traits	WGC	6.6925	3.9679	2018	pKWmEB
102	q2D-9	AX-94518991	2D	618904217	Grain quality traits	SV	0.5263	3.3559	2017	mrMLM
102	q2D-9	AX-94518991	2D	618904217	Grain quality traits	SV	6.0879	3.5551	2019	mrMLM
103	q2D-10	AX-94678068	2D	641105977	Grain quality traits	SV	3.5946	5.3043	BLUP	mrMLM
104	q2D-10	AX-95012891	2D	642989683	Grain quality traits	FY	9.1633	3.0438	2017	mrMLM
105	q2D-10	AX-95003363	2D	645683355	Grain quality traits	SV	1.7313	7.5357	BLUP	mrMLM
106	q2D-10	AX-95169570	2D	646594590	Dough rheological properties	DST	8.3989	5.3672	BLUP	pKWmEB
107	q2D-10	AX-94512149	2D	647278325	Dough rheological properties	DDT	1.5229e-07	3.2789	2018	FASTmrMLM
108	q3A-1	AX-94593591	3A	10300648	Dough rheological properties	DDT	5.9757	4.1878	2017	mrMLM
109	q3A-1	AX-94907904	3A	11409855	Grain quality traits	GTW	3.4151	3.7793	2019	FASTmrMLM
109	q3A-1	AX-94907904	3A	11409855	Grain quality traits	GTW	6.0277	3.9875	2019	mrMLM
109	q3A-1	AX-94907904	3A	11409855	Grain quality traits	GTW	4.9068	3.5109	2019	pKWmEB
110	q3A-1	AX-94421072	3A	12814142	Grain quality traits	SV	2.3024	3.6685	BLUP	mrMLM
111	q3A-1	AX-94413689	3A	13151072	Grain quality traits	SV	2.4106	3.8919	2019	mrMLM
112	q3A-1	AX-94739609	3A	15691226	Grain quality traits	GPC	3.8934	3.3817	2017	FASTmrEMMA
112	q3A-1	AX-94739609	3A	15691226	Grain quality traits	WGC	6.6017	3.6532	2017	FASTmrEMMA
112	q3A-1	AX-94739609	3A	15691226	Grain quality traits	WGC	11.6826	5.7731	2017	mrMLM
112	q3A-1	AX-94739609	3A	15691226	Dough rheological properties	DDT	7.334	3.5049	2017	FASTmrEMMA
113	q3A-2	AX-94394114	3A	57857768	Dough rheological properties	DDT	4.9738	4.8007	2018	FASTmrEMMA
113	q3A-2	AX-94394114	3A	57857768	Grain quality traits	TSC	4.4477	5.3036	BLUP	pLARmEB
114	q3A-2	AX-94770934	3A	63560183	Dough rheological properties	DWA	1.3115	3.8408	2018	mrMLM
115	q3A-3	AX-95075882	3A	86369509	Grain quality traits	GTW	5.5841	4.7921	BLUP	FASTmrEMMA
115	q3A-3	AX-95075882	3A	86369509	Grain quality traits	GTW	6.8307	6.1717	BLUP	FASTmrMLM
115	q3A-3	AX-95075882	3A	86369509	Grain quality traits	GTW	6.2801	3.7031	2017	pKWmEB
115	q3A-3	AX-95075882	3A	86369509	Grain quality traits	GTW	4.7295	3.9234	2018	FASTmrEMMA
115	q3A-3	AX-95075882	3A	86369509	Grain quality traits	GTW	6.3298	3.093	2018	pKWmEB
115	q3A-3	AX-95075882	3A	86369509	Grain quality traits	GTW	3.5729	3.7723	2018	pLARmEB
115	q3A-3	AX-95075882	3A	86369509	Dough rheological properties	DWA	6.0344	4.7373	2018	FASTmrEMMA
115	q3A-3	AX-95075882	3A	86369509	Dough rheological properties	DWA	7.9406	8.0296	2018	FASTmrMLM
115	q3A-3	AX-95075882	3A	86369509	Dough rheological properties	DWA	9.73586	#N/A	2018	GLM
115	q3A-3	AX-95075882	3A	86369509	Dough rheological properties	DWA	15.5	7.1282	2018	mrMLM
115	q3A-3	AX-95075882	3A	86369509	Dough rheological properties	DWA	10.0405	6.6029	2018	pKWmEB
115	q3A-3	AX-95075882	3A	86369509	Dough rheological properties	DWA	6.7688	6.9553	2018	pLARmEB
115	q3A-3	AX-95075882	3A	86369509	Grain quality traits	GTW	4.514	7.3526	BLUP	pKWmEB
115	q3A-3	AX-95075882	3A	86369509	Grain quality traits	GTW	3.5117	5.5836	BLUP	pLARmEB
116	q3A-4	AX-94710748	3A	326464823	Grain quality traits	GPC	4.7478	5.5905	2018	FASTmrMLM
116	q3A-4	AX-94710748	3A	326464823	Grain quality traits	GPC	7.3541	7.1086	2018	pKWmEB
116	q3A-4	AX-94710748	3A	326464823	Grain quality traits	GPC	2.856	4.0983	2018	pLARmEB
116	q3A-4	AX-94710748	3A	326464823	Grain quality traits	TSC	3.0437	4.3641	2018	FASTmrMLM
116	q3A-4	AX-94710748	3A	326464823	Grain quality traits	TSC	8.8229	9.1276	2018	pKWmEB
116	q3A-4	AX-94710748	3A	326464823	Grain quality traits	TSC	1.3365	4.3726	2018	pLARmEB
116	q3A-4	AX-94710748	3A	326464823	Grain quality traits	WGC	4.7739	5.8298	2018	FASTmrMLM
116	q3A-4	AX-94710748	3A	326464823	Grain quality traits	WGC	5.9655	6.1251	2018	pKWmEB
116	q3A-4	AX-94710748	3A	326464823	Grain quality traits	WGC	2.2134	3.375	2018	pLARmEB
116	q3A-4	AX-94710748	3A	326464823	Dough rheological properties	DDT	5.0325	5.2373	2018	pKWmEB
116	q3A-4	AX-94710748	3A	326464823	Dough rheological properties	DDT	4.1593	3.0217	2019	pKWmEB
116	q3A-4	AX-94710748	3A	326464823	Grain quality traits	GPC	2.872	4.4741	BLUP	FASTmrMLM
116	q3A-4	AX-94710748	3A	326464823	Grain quality traits	GPC	7.0937	8.7276	BLUP	pKWmEB
116	q3A-4	AX-94710748	3A	326464823	Grain quality traits	WGC	4.7203	5.6767	BLUP	pKWmEB
116	q3A-4	AX-94710748	3A	326464823	Grain quality traits	WGC	3.5861	5.6687	BLUP	pLARmEB
117	q3A-5	AX-94407477	3A	441862318	Grain quality traits	TSC	5.0544	5.8203	2019	mrMLM
118	q3A-5	AX-94703498	3A	444721412	Grain quality traits	FY	6.0451	6.2162	2019	FASTmrMLM
118	q3A-5	AX-94703498	3A	444721412	Grain quality traits	FY	6.8219	3.5517	2019	pKWmEB
118	q3A-5	AX-94703498	3A	444721412	Grain quality traits	FY	3.1052	3.1201	2019	pLARmEB
118	q3A-5	AX-94703498	3A	444721412	Grain quality traits	GPC	5.4899	3.2621	2019	pKWmEB
118	q3A-5	AX-94703498	3A	444721412	Grain quality traits	TSC	5.4693	4.7179	2019	pLARmEB
118	q3A-5	AX-94703498	3A	444721412	Grain quality traits	WGC	3.2889	3.2259	2019	pLARmEB
118	q3A-5	AX-94703498	3A	444721412	Grain quality traits	TSC	4.3766	4.3737	BLUP	FASTmrMLM
118	q3A-5	AX-94703498	3A	444721412	Grain quality traits	TSC	8.3229	9.9546	BLUP	pKWmEB
119	q3A-6	AX-94889518	3A	645410446	Grain quality traits	GPC	0.154993	#N/A	BLUP	GLM
120	q3A-6	AX-95629522	3A	649714193	Grain quality traits	SV	3.5182	4.6569	2017	FASTmrMLM
120	q3A-6	AX-95629522	3A	649714193	Grain quality traits	SV	5.4463	4.1767	2017	pKWmEB
121	q3A-7	AX-95630201	3A	683523980	Grain quality traits	SV	6.6307	5.5934	2018	FASTmrMLM
121	q3A-7	AX-95630201	3A	683523980	Grain quality traits	SV	6.7014	3.3928	2018	mrMLM
121	q3A-7	AX-95630201	3A	683523980	Grain quality traits	SV	10.8581	12.888	2018	pKWmEB
121	q3A-7	AX-95630201	3A	683523980	Grain quality traits	SV	7.738	6.4443	2018	pLARmEB
121	q3A-7	AX-95630201	3A	683523980	Grain quality traits	TSC	2.3942	5.2524	2018	pLARmEB
121	q3A-7	AX-95630201	3A	683523980	Grain quality traits	SV	2.3994	4.2865	BLUP	FASTmrMLM
121	q3A-7	AX-95630201	3A	683523980	Grain quality traits	SV	1.4222	3.9628	BLUP	pLARmEB
122	q3A-7	AX-94571147	3A	687527098	Grain quality traits	SV	1.2772	4.2343	2018	mrMLM
123	q3A-7	AX-94730885	3A	688688720	Grain quality traits	WGC	7.2573	4.8934	2018	mrMLM
123	q3A-7	AX-94730885	3A	688688720	Dough rheological properties	DDT	5.3062	3.8096	2018	FASTmrEMMA
123	q3A-7	AX-94730885	3A	688688720	Dough rheological properties	DDT	5.2093	3.9861	2018	FASTmrMLM
123	q3A-7	AX-94730885	3A	688688720	Dough rheological properties	DDT	9.9592	6.5114	2018	pKWmEB
123	q3A-7	AX-94730885	3A	688688720	Dough rheological properties	DDT	5.3179	7.3532	2018	pLARmEB
121	q3A-8	AX-94853365	3A	737300013	Grain quality traits	FY	4.1512	4.7524	2018	mrMLM
121	q3A-8	AX-94853365	3A	737300013	Grain quality traits	FY	2.9737	4.1289	BLUP	pKWmEB
122	q3A-8	AX-94417941	3A	741240716	Grain quality traits	GTW	5.623	5.5712	2017	FASTmrMLM
122	q3A-8	AX-94417941	3A	741240716	Grain quality traits	GTW	5.129	3.1184	2017	pKWmEB
123	q3B-1	AX-94418850	3B	9881244	Grain quality traits	GPC	2.9484	4.3332	BLUP	FASTmrMLM
123	q3B-1	AX-94418850	3B	9881244	Grain quality traits	TSC	2.2073	4.3356	BLUP	FASTmrMLM
123	q3B-1	AX-94418850	3B	9881244	Grain quality traits	WGC	1.7284	3.4162	BLUP	FASTmrMLM
123	q3B-1	AX-94418850	3B	9881244	Grain quality traits	WGC	3.389	3.5119	BLUP	pKWmEB
124	q3B-1	AX-94382065	3B	13756236	Grain quality traits	FY	2.4106e-06	3.1881	2018	pLARmEB
124	q3B-1	AX-94382065	3B	13756236	Grain quality traits	FY	2.9582	4.5728	BLUP	pLARmEB
125	q3B-2	AX-94656528	3B	18247590	Dough rheological properties	DWA	2.9226	3.8775	BLUP	FASTmrEMMA
125	q3B-2	AX-94656528	3B	18247590	Dough rheological properties	DWA	5.9646	6.4074	BLUP	FASTmrMLM
125	q3B-2	AX-94656528	3B	18247590	Dough rheological properties	DWA	5.6426	4.4921	BLUP	pLARmEB
126	q3B-2	AX-94430973	3B	18873524	Dough rheological properties	DWA	7.3093	7.6078	2017	FASTmrEMMA
127	q3B-2	AX-94791594	3B	23600083	Dough rheological properties	DWA	3.8229	3.8662	2019	FASTmrMLM
128	q3B-2	AX-94668657	3B	23600417	Grain quality traits	GTW	4.3662	3.3877	BLUP	pKWmEB
128	q3B-2	AX-94668657	3B	23600417	Grain quality traits	GTW	2.462	4.6901	BLUP	pLARmEB
133	q3B-3	AX-94480990	3B	417261402	Grain quality traits	GPC	11.2829	#N/A	2018	GLM
133	q3B-3	AX-94480990	3B	417261402	Grain quality traits	TSC	11.7175	5.1348	2018	FASTmrMLM
133	q3B-3	AX-94480990	3B	417261402	Grain quality traits	TSC	11.7175	#N/A	2018	GLM
133	q3B-3	AX-94480990	3B	417261402	Grain quality traits	WGC	3.6426	4.6086	2018	FASTmrMLM
133	q3B-3	AX-94480990	3B	417261402	Grain quality traits	WGC	12.0938	#N/A	2018	GLM
133	q3B-3	AX-94480990	3B	417261402	Grain quality traits	WGC	3.6423	4.2088	2018	pKWmEB
134	q3B-3	AX-94720192	3B	417493042	Grain quality traits	GPC	3.8351	4.5495	BLUP	FASTmrMLM
135	q3B-3	AX-94578704	3B	419241149	Grain quality traits	TSC	6.5502	6.1723	2018	FASTmrEMMA
135	q3B-3	AX-94578704	3B	419241149	Grain quality traits	TSC	10.1359	#N/A	2018	GLM
135	q3B-3	AX-94578704	3B	419241149	Grain quality traits	TSC	6.9442	5.0857	2018	pKWmEB
136	q3B-3	AX-94979571	3B	423789993	Grain quality traits	FY	2.6224	3.6749	2018	pKWmEB
137	q3B-4	AX-95083142	3B	447232501	Grain quality traits	TSC	4.0608	6.3849	2017	FASTmrMLM
137	q3B-4	AX-95083142	3B	447232501	Grain quality traits	TSC	4.4927	3.8174	2017	pKWmEB
137	q3B-4	AX-95083142	3B	447232501	Grain quality traits	TSC	0.7737	3.6225	2017	pLARmEB
137	q3B-4	AX-95083142	3B	447232501	Dough rheological properties	DDT	3.1414	3.3579	BLUP	FASTmrMLM
137	q3B-4	AX-95083142	3B	447232501	Dough rheological properties	DDT	5.6925	6.0636	BLUP	pKWmEB
137	q3B-4	AX-95083142	3B	447232501	Dough rheological properties	DDT	2.3236	4.0074	BLUP	pLARmEB
138	q3B-5	AX-94407256	3B	455492152	Grain quality traits	GPC	9.6339	#N/A	2018	GLM
138	q3B-5	AX-94407256	3B	455492152	Grain quality traits	TSC	9.67188	#N/A	2018	GLM
138	q3B-5	AX-94407256	3B	455492152	Grain quality traits	WGC	10.1996	#N/A	2018	GLM
139	q3B-5	AX-94538129	3B	456553837	Grain quality traits	GPC	9.6339	#N/A	2018	GLM
139	q3B-5	AX-94538129	3B	456553837	Grain quality traits	TSC	9.67188	#N/A	2018	GLM
139	q3B-5	AX-94538129	3B	456553837	Grain quality traits	WGC	10.1996	#N/A	2018	GLM
140	q3B-5	AX-94484138	3B	457021564	Grain quality traits	TSC	2.7998	7.0584	2018	pLARmEB
140	q3B-5	AX-94484138	3B	457021564	Grain quality traits	WGC	3.7413	4.6879	2018	FASTmrEMMA
140	q3B-5	AX-94484138	3B	457021564	Grain quality traits	WGC	4.5428	6.9789	2018	pLARmEB
140	q3B-5	AX-94484138	3B	457021564	Grain quality traits	TSC	4.377	5.0266	BLUP	FASTmrMLM
140	q3B-5	AX-94484138	3B	457021564	Grain quality traits	WGC	6.3823	5.2184	BLUP	FASTmrMLM
140	q3B-5	AX-94484138	3B	457021564	Grain quality traits	WGC	9.5313	8.3151	BLUP	pKWmEB
140	q3B-5	AX-94484138	3B	457021564	Grain quality traits	WGC	2.0499	4.7765	BLUP	pLARmEB
141	q3B-6	AX-95235046	3B	512515227	Grain quality traits	FY	3.6084	3.3336	2018	pKWmEB
141	q3B-6	AX-95235046	3B	512515227	Grain quality traits	GPC	8.074	8.0501	2018	FASTmrMLM
141	q3B-6	AX-95235046	3B	512515227	Grain quality traits	GPC	3.648	3.2536	2018	pKWmEB
141	q3B-6	AX-95235046	3B	512515227	Grain quality traits	GPC	6.6762	8.2401	2018	pLARmEB
141	q3B-6	AX-95235046	3B	512515227	Grain quality traits	GPC	7.0199	8.7261	BLUP	FASTmrMLM
141	q3B-6	AX-95235046	3B	512515227	Grain quality traits	GPC	5.428	3.7062	BLUP	pKWmEB
141	q3B-6	AX-95235046	3B	512515227	Grain quality traits	GPC	3.3681	7.2335	BLUP	pLARmEB
142	q3B-7	AX-94971408	3B	690460689	Grain quality traits	FY	2.4866	3.4242	2017	FASTmrMLM
143	q3B-7	AX-94660788	3B	696327557	Grain quality traits	FY	3.7463	4.0548	BLUP	FASTmrMLM
143	q3B-7	AX-94660788	3B	696327557	Grain quality traits	FY	6.0431	3.7297	BLUP	pKWmEB
143	q3B-7	AX-94660788	3B	696327557	Grain quality traits	FY	5.651	7.6092	BLUP	pLARmEB
144	q3B-8	AX-94562553	3B	728919189	Dough rheological properties	DST	12.1466	3.8173	2017	FASTmrEMMA
145	q3B-8	AX-95143320	3B	729003253	Grain quality traits	GTW	0.0193415	#N/A	BLUP	GLM
145	q3B-8	AX-95143320	3B	729003253	Grain quality traits	TSC	0.0193418	#N/A	BLUP	GLM
145	q3B-8	AX-95143320	3B	729003253	Grain quality traits	WGC	0.118783	#N/A	BLUP	GLM
146	q3B-8	AX-95012599	3B	729003257	Grain quality traits	TSC	0.116029	#N/A	BLUP	GLM
147	q3B-8	AX-94494956	3B	730345452	Dough rheological properties	DWA	3.4606	3.1417	2018	mrMLM
148	q3B-8	AX-94731193	3B	730759952	Grain quality traits	TSC	0.124321	#N/A	BLUP	GLM
149	q3B-9	AX-94834964	3B	778483814	Grain quality traits	GPC	6.4025	3.8566	2018	FASTmrEMMA
149	q3B-9	AX-94834964	3B	778483814	Grain quality traits	GPC	5.2773	3.3933	2018	pKWmEB
149	q3B-9	AX-94834964	3B	778483814	Grain quality traits	GPC	10.3736	6.8165	BLUP	pKWmEB
149	q3B-9	AX-94834964	3B	778483814	Grain quality traits	TSC	4.9486	6.6325	BLUP	FASTmrMLM
149	q3B-9	AX-94834964	3B	778483814	Grain quality traits	WGC	6.367	10.8685	BLUP	pLARmEB
150	q3B-9	AX-94517134	3B	779535727	Grain quality traits	GTW	1.0068	3.0718	2018	pLARmEB
150	q3B-9	AX-94517134	3B	779535727	Grain quality traits	GTW	3.9638	5.436	BLUP	pKWmEB
150	q3B-9	AX-94517134	3B	779535727	Grain quality traits	GTW	1.4356	4.0936	BLUP	pLARmEB
151	q3B-9	AX-95174625	3B	779542500	Dough rheological properties	DWA	0.9267	3.0084	BLUP	FASTmrMLM
151	q3B-9	AX-95174625	3B	779542500	Dough rheological properties	DWA	1.3746	3.4492	BLUP	pLARmEB
152	q3B-9	AX-94628655	3B	784488235	Grain quality traits	GPC	3.9204	4.3138	2018	pKWmEB
152	q3B-9	AX-94628655	3B	784488235	Grain quality traits	GPC	2.5814	3.0905	2018	pLARmEB
152	q3B-9	AX-94628655	3B	784488235	Grain quality traits	TSC	3.1219	3.1849	2018	FASTmrMLM
152	q3B-9	AX-94628655	3B	784488235	Grain quality traits	WGC	3.6077	3.6628	2018	pKWmEB
152	q3B-9	AX-94628655	3B	784488235	Grain quality traits	WGC	2.8759	4.0415	2018	pLARmEB
153	q3B-10	AX-94532649	3B	817185722	Grain quality traits	GTW	5.3442	5.365	2019	mrMLM
153	q3B-10	AX-94532649	3B	817185722	Dough rheological properties	DDT	1.5424	3.2703	2019	pLARmEB
154	q3B-10	AX-94832148	3B	819860830	Grain quality traits	GTW	3.3733	3.9367	2018	mrMLM
155	q3D-1	AX-94595115	3D	3980398	Grain quality traits	GTW	3.1987	4.6444	2018	pLARmEB
156	q3D-1	AX-94618727	3D	6862357	Grain quality traits	TSC	2.5049	3.8731	2017	pKWmEB
157	q3D-1	AX-94451179	3D	7287907	Grain quality traits	GTW	9.1804	3.4741	BLUP	mrMLM
158	q3D-2	AX-94410643	3D	39336014	Dough rheological properties	DDT	1.9502	4.7428	2018	FASTmrMLM
158	q3D-2	AX-94410643	3D	39336014	Dough rheological properties	DDT	1.8722	4.6893	2018	pLARmEB
159	q3D-2	AX-95160997	3D	41538695	Grain quality traits	SV	5.8676	3.9158	2019	mrMLM
160	q3D-3	AX-94392070	3D	49201254	Grain quality traits	SV	1.9011	3.3626	2017	mrMLM
160	q3D-3	AX-94392070	3D	49201254	Grain quality traits	TSC	1.6972	5.0856	2017	mrMLM
160	q3D-3	AX-94392070	3D	49201254	Grain quality traits	GPC	5.4113	3.6378	2018	mrMLM
161	q3D-4	AX-94977099	3D	305632076	Grain quality traits	FY	10.5533	#N/A	2018	GLM
162	q3D-4	AX-95183650	3D	305864548	Grain quality traits	FY	9.0065	#N/A	2018	GLM
163	q3D-4	AX-94772498	3D	307233256	Grain quality traits	FY	3.8453	3.8155	BLUP	pLARmEB
164	q3D-5	AX-94382102	3D	342521649	Grain quality traits	SV	3.4055	3.9541	2018	FASTmrEMMA
164	q3D-5	AX-94382102	3D	342521649	Grain quality traits	SV	6.0312	6.7076	2018	FASTmrMLM
164	q3D-5	AX-94382102	3D	342521649	Grain quality traits	SV	3.134	3.6205	2018	pKWmEB
164	q3D-5	AX-94382102	3D	342521649	Grain quality traits	SV	4.1428	4.6787	2018	pLARmEB
164	q3D-5	AX-94382102	3D	342521649	Grain quality traits	GTW	4.6122	5.5162	2018	FASTmrMLM
164	q3D-5	AX-94382102	3D	342521649	Dough rheological properties	DDT	6.0799	5.0408	2019	pKWmEB
164	q3D-5	AX-94382102	3D	342521649	Grain quality traits	SV	2.971	4.2279	BLUP	FASTmrMLM
164	q3D-5	AX-94382102	3D	342521649	Grain quality traits	SV	0.7479	3.0027	BLUP	pLARmEB
164	q3D-5	AX-94382102	3D	342521649	Dough rheological properties	DWA	5.0648	3.6272	BLUP	pKWmEB
164	q3D-5	AX-94382102	3D	342521649	Dough rheological properties	DST	4.8259	4.0157	2019	pKWmEB
165	q3D-5	AX-94412961	3D	344342037	Dough rheological properties	DWA	7.60013	#N/A	2018	GLM
166	q3D-6	AX-94750301	3D	359322461	Grain quality traits	GPC	9.72887	#N/A	2018	GLM
166	q3D-6	AX-94750301	3D	359322461	Grain quality traits	TSC	11.0679	#N/A	2018	GLM
166	q3D-6	AX-94750301	3D	359322461	Grain quality traits	WGC	10.9575	#N/A	2018	GLM
167	q3D-6	AX-95161249	3D	360334825	Grain quality traits	GTW	3.213	4.1868	BLUP	FASTmrMLM
167	q3D-6	AX-95161249	3D	360334825	Grain quality traits	GPC	3.9935	4.4836	2018	FASTmrEMMA
167	q3D-6	AX-95161249	3D	360334825	Grain quality traits	GPC	4.9507	3.7011	2018	mrMLM
167	q3D-6	AX-95161249	3D	360334825	Grain quality traits	GPC	4.659	3.1912	2018	pKWmEB
167	q3D-6	AX-95161249	3D	360334825	Grain quality traits	WGC	4.0478	4.413	2018	FASTmrMLM
167	q3D-6	AX-95161249	3D	360334825	Grain quality traits	GTW	1.9339	3.979	BLUP	pLARmEB
168	q3D-6	AX-94508663	3D	362432725	Grain quality traits	GPC	8.81032	#N/A	2018	GLM
168	q3D-6	AX-94508663	3D	362432725	Grain quality traits	TSC	9.49688	#N/A	2018	GLM
168	q3D-6	AX-94508663	3D	362432725	Grain quality traits	WGC	9.56541	#N/A	2018	GLM
169	q3D-7	AX-94603083	3D	460412585	Grain quality traits	SV	6.8425	5.8424	2019	FASTmrEMMA
169	q3D-7	AX-94603083	3D	460412585	Grain quality traits	SV	3.867	3.095	2019	FASTmrMLM
169	q3D-7	AX-94603083	3D	460412585	Grain quality traits	SV	3.3756	3.003	2019	pLARmEB
169	q3D-7	AX-94603083	3D	460412585	Grain quality traits	GPC	3.8955	3.2602	2019	FASTmrEMMA
169	q3D-7	AX-94603083	3D	460412585	Grain quality traits	GPC	4.426	3.5489	2019	pKWmEB
169	q3D-7	AX-94603083	3D	460412585	Grain quality traits	TSC	4.6218	4.0006	2019	FASTmrMLM
169	q3D-7	AX-94603083	3D	460412585	Grain quality traits	WGC	4.3065	4.2428	2019	FASTmrEMMA
169	q3D-7	AX-94603083	3D	460412585	Grain quality traits	WGC	6.8805	3.2154	2019	pKWmEB
169	q3D-7	AX-94603083	3D	460412585	Dough rheological properties	DDT	4.8243	4.1411	2019	FASTmrEMMA
169	q3D-7	AX-94603083	3D	460412585	Dough rheological properties	DDT	7.2139	4.8016	2019	pKWmEB
169	q3D-7	AX-94603083	3D	460412585	Dough rheological properties	DDT	8.7654	6.323	2019	pLARmEB
170	q3D-7	AX-94798292	3D	462203761	Grain quality traits	GPC	8.1291	5.5505	2017	pKWmEB
170	q3D-7	AX-94798292	3D	462203761	Grain quality traits	TSC	9.9837	#N/A	2017	GLM
170	q3D-7	AX-94798292	3D	462203761	Grain quality traits	WGC	10.3872	#N/A	2017	GLM
170	q3D-7	AX-94798292	3D	462203761	Grain quality traits	WGC	3.8561	4.4405	2017	pKWmEB
170	q3D-7	AX-94798292	3D	462203761	Grain quality traits	WGC	1.5474	4.5612	2017	pLARmEB
171	q4A-1	AX-95631167	4A	21635914	Grain quality traits	GTW	6.2071	3.5576	2019	mrMLM
172	q4A-1	AX-95169202	4A	24766934	Dough rheological properties	DDT	2.2463	4.9348	2017	mrMLM
173	q4A-1	AX-94416575	4A	24826672	Grain quality traits	WGC	2.2071	3.5331	2017	mrMLM
174	q4A-1	AX-94875405	4A	26544603	Grain quality traits	WGC	3.732	3.6912	2017	mrMLM
175	q4A-2	AX-94567141	4A	594181112	Grain quality traits	GPC	2.3171	4.2352	2019	pLARmEB
176	q4A-2	AX-94599030	4A	594217058	Grain quality traits	GTW	0.7196	3.6322	2018	mrMLM
177	q4A-2	AX-94844112	4A	594686061	Grain quality traits	TSC	2.2545	4.0759	2017	mrMLM
178	q4A-3	AX-94978517	4A	672616647	Dough rheological properties	DDT	1.5545	4.3054	2017	pLARmEB
178	q4A-3	AX-94978517	4A	672616647	Dough rheological properties	DDT	2.1312	3.0563	BLUP	FASTmrMLM
178	q4A-3	AX-94978517	4A	672616647	Dough rheological properties	DDT	4.5537	3.7487	BLUP	pKWmEB
179	q4B-1	AX-95156879	4B	3861096	Dough rheological properties	DWA	1.9717	4.1254	2017	pLARmEB
180	q4B-1	AX-95190182	4B	4992673	Grain quality traits	GPC	0.018244	#N/A	BLUP	GLM
181	q4B-1	AX-94724471	4B	6084778	Grain quality traits	GTW	0.0182467	#N/A	BLUP	GLM
181	q4B-1	AX-94724471	4B	6084778	Grain quality traits	TSC	0.11384	#N/A	BLUP	GLM
181	q4B-1	AX-94724471	4B	6084778	Grain quality traits	WGC	0.144734	#N/A	BLUP	GLM
182	q4B-2	AX-94559916	4B	650273959	Grain quality traits	SV	3.6219	4.1273	2017	mrMLM
183	q4B-2	AX-95120436	4B	651799357	Grain quality traits	GTW	7.5734	10.3667	2018	pLARmEB
183	q4B-2	AX-95120436	4B	651799357	Grain quality traits	GTW	4.8142	6.7853	BLUP	pKWmEB
184	q4B-2	AX-95224231	4B	652288465	Grain quality traits	FY	3.1413	3.4057	2017	FASTmrMLM
184	q4B-2	AX-95224231	4B	652288465	Grain quality traits	FY	2.8735	3.5281	2017	pLARmEB
184	q4B-2	AX-95224231	4B	652288465	Grain quality traits	FY	5.6615	5.1424	BLUP	pKWmEB
185	q4B-2	AX-94385904	4B	652854473	Grain quality traits	FY	2.6726	3.3268	2017	mrMLM
185	q4B-2	AX-94385904	4B	652854473	Dough rheological properties	DDT	1.4808e-05	3.3973	2019	FASTmrMLM
186	q4B-2	AX-94472311	4B	653447458	Grain quality traits	GTW	4.6288	4.97	BLUP	pKWmEB
186	q4B-2	AX-94472311	4B	653447458	Grain quality traits	GTW	1.1304	3.1097	BLUP	pLARmEB
187	q4B-3	AX-94577088	4B	657467120	Grain quality traits	TSC	10.313	#N/A	2017	GLM
187	q4B-3	AX-94577088	4B	657467120	Grain quality traits	WGC	10.7673	#N/A	2017	GLM
187	q4B-3	AX-94577088	4B	657467120	Dough rheological properties	DST	3.4527	3.1873	2019	pLARmEB
188	q4B-3	AX-94527479	4B	657819286	Grain quality traits	WGC	1.796	5.0404	2017	mrMLM
189	q4B-3	AX-94694411	4B	660719506	Grain quality traits	SV	7.2036	5.7717	2017	FASTmrEMMA
189	q4B-3	AX-94694411	4B	660719506	Grain quality traits	SV	5.7094	5.5365	2017	FASTmrMLM
189	q4B-3	AX-94694411	4B	660719506	Grain quality traits	SV	8.07372	#N/A	2017	GLM
189	q4B-3	AX-94694411	4B	660719506	Grain quality traits	SV	6.274	6.5212	2017	pKWmEB
189	q4B-3	AX-94694411	4B	660719506	Grain quality traits	SV	8.6423	8.7248	2017	pLARmEB
189	q4B-3	AX-94694411	4B	660719506	Grain quality traits	GPC	5.7452	3.926	2017	FASTmrEMMA
189	q4B-3	AX-94694411	4B	660719506	Grain quality traits	GPC	10.4423	#N/A	2017	GLM
189	q4B-3	AX-94694411	4B	660719506	Grain quality traits	GPC	9.5148	7.2598	2017	pKWmEB
189	q4B-3	AX-94694411	4B	660719506	Grain quality traits	GPC	3.947	7.836	2017	pLARmEB
189	q4B-3	AX-94694411	4B	660719506	Grain quality traits	TSC	9.1212	6.3755	2017	FASTmrEMMA
189	q4B-3	AX-94694411	4B	660719506	Grain quality traits	TSC	5.0545	4.119	2017	FASTmrMLM
189	q4B-3	AX-94694411	4B	660719506	Grain quality traits	TSC	11.5383	#N/A	2017	GLM
189	q4B-3	AX-94694411	4B	660719506	Grain quality traits	TSC	6.9518	8.3448	2017	pKWmEB
189	q4B-3	AX-94694411	4B	660719506	Grain quality traits	TSC	2.893	5.2251	2017	pLARmEB
189	q4B-3	AX-94694411	4B	660719506	Grain quality traits	WGC	5.7059	4.2691	2017	FASTmrMLM
189	q4B-3	AX-94694411	4B	660719506	Grain quality traits	WGC	11.5783	#N/A	2017	GLM
189	q4B-3	AX-94694411	4B	660719506	Grain quality traits	WGC	8.1555	8.2109	2017	pKWmEB
189	q4B-3	AX-94694411	4B	660719506	Grain quality traits	WGC	2.9632	6.3962	2017	pLARmEB
189	q4B-3	AX-94694411	4B	660719506	Grain quality traits	SV	3.6606	3.6328	BLUP	FASTmrEMMA
189	q4B-3	AX-94694411	4B	660719506	Grain quality traits	GPC	4.7527	4.2843	BLUP	FASTmrEMMA
189	q4B-3	AX-94694411	4B	660719506	Grain quality traits	GPC	6.4343	5.5747	BLUP	FASTmrMLM
189	q4B-3	AX-94694411	4B	660719506	Grain quality traits	TSC	7.1391	6.852	BLUP	FASTmrEMMA
189	q4B-3	AX-94694411	4B	660719506	Grain quality traits	TSC	7.4204	7.2565	BLUP	pKWmEB
189	q4B-3	AX-94694411	4B	660719506	Grain quality traits	WGC	4.7375	3.9698	BLUP	FASTmrEMMA
189	q4B-3	AX-94694411	4B	660719506	Grain quality traits	WGC	5.1747	3.3954	BLUP	pKWmEB
190	q4B-4	AX-94828722	4B	665345042	Grain quality traits	GPC	2.2625	3.283	2018	FASTmrMLM
190	q4B-4	AX-94828722	4B	665345042	Grain quality traits	GPC	3.5095	4.3091	2018	pKWmEB
190	q4B-4	AX-94828722	4B	665345042	Grain quality traits	GPC	4.6085	6.4538	2018	pLARmEB
190	q4B-4	AX-94828722	4B	665345042	Grain quality traits	WGC	2.0335	3.8781	2018	FASTmrMLM
190	q4B-4	AX-94828722	4B	665345042	Grain quality traits	WGC	3.7092	4.1079	2018	pKWmEB
190	q4B-4	AX-94828722	4B	665345042	Grain quality traits	WGC	1.7211	3.7726	2018	pLARmEB
191	q4B-4	AX-94785550	4B	665814707	Grain quality traits	GPC	11.468	#N/A	2017	GLM
191	q4B-4	AX-94785550	4B	665814707	Grain quality traits	TSC	10.2672	#N/A	2017	GLM
191	q4B-4	AX-94785550	4B	665814707	Grain quality traits	WGC	10.4912	#N/A	2017	GLM
192	q4B-4	AX-95125619	4B	665814724	Grain quality traits	GPC	11.9168	#N/A	2017	GLM
192	q4B-4	AX-95125619	4B	665814724	Grain quality traits	TSC	10.0037	#N/A	2017	GLM
192	q4B-4	AX-95125619	4B	665814724	Grain quality traits	WGC	10.3192	#N/A	2017	GLM
193	q4B-4	AX-95147976	4B	667678644	Grain quality traits	GPC	10.6181	#N/A	2017	GLM
194	q4D-1	AX-94929280	4D	504511825	Grain quality traits	GTW	2.5549	3.176	BLUP	FASTmrEMMA
194	q4D-1	AX-94929280	4D	504511825	Grain quality traits	GTW	3.0917	3.6409	BLUP	FASTmrMLM
194	q4D-1	AX-94929280	4D	504511825	Grain quality traits	GTW	4.7329	5.4226	2018	FASTmrEMMA
194	q4D-1	AX-94929280	4D	504511825	Grain quality traits	GTW	5.6383	6.4656	2018	FASTmrMLM
194	q4D-1	AX-94929280	4D	504511825	Grain quality traits	GTW	2.3354	4.3569	BLUP	pLARmEB
195	q4D-1	AX-95202302	4D	506721987	Grain quality traits	GPC	13.475	#N/A	2017	GLM
195	q4D-1	AX-95202302	4D	506721987	Grain quality traits	GPC	6.8143	5.5482	2017	pKWmEB
195	q4D-1	AX-95202302	4D	506721987	Grain quality traits	TSC	10.7727	#N/A	2017	GLM
195	q4D-1	AX-95202302	4D	506721987	Grain quality traits	WGC	11.5096	#N/A	2017	GLM
196	q5A-1	AX-94452354	5A	481670094	Grain quality traits	FY	3.3254	3.4694	2018	FASTmrEMMA
196	q5A-1	AX-94452354	5A	481670094	Grain quality traits	FY	6.3848	3.8682	2018	pKWmEB
197	q5A-1	AX-94756234	5A	481901482	Dough rheological properties	DWA	4.5802	5.0608	2017	pKWmEB
197	q5A-1	AX-94756234	5A	481901482	Grain quality traits	GTW	2.5514	4.7678	2018	pLARmEB
197	q5A-1	AX-94756234	5A	481901482	Grain quality traits	GTW	3.0413	4.6133	BLUP	pKWmEB
198	q5A-1	AX-94530985	5A	482351723	Grain quality traits	GTW	2.4833	3.0413	2017	FASTmrEMMA
198	q5A-1	AX-94530985	5A	482351723	Dough rheological properties	DDT	4.0916	4.2224	2017	pKWmEB
199	q5A-2	AX-94414339	5A	556006342	Grain quality traits	TSC	1.788	3.4244	2018	FASTmrMLM
199	q5A-2	AX-94414339	5A	556006342	Grain quality traits	TSC	3.0183	3.5533	BLUP	pKWmEB
199	q5A-2	AX-94414339	5A	556006342	Grain quality traits	TSC	2.0265	4.3362	BLUP	pLARmEB
200	q5A-2	AX-94399903	5A	561173979	Grain quality traits	SV	6.1581	5.4686	2018	FASTmrEMMA
200	q5A-2	AX-94399903	5A	561173979	Grain quality traits	SV	9.5736	7.2264	2018	FASTmrMLM
200	q5A-2	AX-94399903	5A	561173979	Grain quality traits	SV	8.5684	6.398	2018	pLARmEB
200	q5A-2	AX-94399903	5A	561173979	Grain quality traits	GPC	3.4847	3.3882	2018	pKWmEB
200	q5A-2	AX-94399903	5A	561173979	Grain quality traits	TSC	5.6237	4.4273	2018	FASTmrEMMA
200	q5A-2	AX-94399903	5A	561173979	Grain quality traits	TSC	9.5303	8.5581	2018	pKWmEB
200	q5A-2	AX-94399903	5A	561173979	Grain quality traits	WGC	6.872	5.4432	2018	FASTmrEMMA
200	q5A-2	AX-94399903	5A	561173979	Grain quality traits	WGC	4.1509	3.9565	2018	pKWmEB
200	q5A-2	AX-94399903	5A	561173979	Grain quality traits	GPC	5.7717	6.7736	2019	FASTmrEMMA
200	q5A-2	AX-94399903	5A	561173979	Grain quality traits	TSC	3.7265	4.0015	2019	FASTmrMLM
200	q5A-2	AX-94399903	5A	561173979	Grain quality traits	TSC	3.6625	3.4487	2019	pLARmEB
200	q5A-2	AX-94399903	5A	561173979	Grain quality traits	WGC	4.9408	4.6277	2019	FASTmrEMMA
200	q5A-2	AX-94399903	5A	561173979	Grain quality traits	WGC	4.3581	3.8011	2019	pKWmEB
200	q5A-2	AX-94399903	5A	561173979	Grain quality traits	TSC	4.1797	4.5259	BLUP	FASTmrEMMA
200	q5A-2	AX-94399903	5A	561173979	Dough rheological properties	DST	2.6509	3.2908	BLUP	FASTmrEMMA
201	q5A-2	AX-94541039	5A	562481699	Grain quality traits	TSC	11.9206	#N/A	2019	GLM
201	q5A-2	AX-94541039	5A	562481699	Grain quality traits	TSC	3.3287	4.1463	2019	pKWmEB
201	q5A-2	AX-94541039	5A	562481699	Grain quality traits	WGC	11.1461	#N/A	2019	GLM
202	q5A-3	AX-95652927	5A	690960089	Grain quality traits	TSC	8.63699	#N/A	2017	GLM
202	q5A-3	AX-95652927	5A	690960089	Grain quality traits	SV	8.74995	#N/A	2019	GLM
203	q5A-3	AX-94927055	5A	697724874	Grain quality traits	SV	2.7862	6.302	2017	mrMLM
203	q5A-3	AX-94927055	5A	697724874	Grain quality traits	GPC	11.005	#N/A	2017	GLM
204	q5A-4	AX-94949946	5A	704515051	Grain quality traits	GPC	11.4013	#N/A	2017	GLM
204	q5A-4	AX-94949946	5A	704515051	Grain quality traits	TSC	11.2487	#N/A	2017	GLM
204	q5A-4	AX-94949946	5A	704515051	Grain quality traits	WGC	10.6063	#N/A	2017	GLM
205	q5A-4	AX-95684743	5A	704833006	Grain quality traits	GPC	11.468	#N/A	2017	GLM
205	q5A-4	AX-95684743	5A	704833006	Grain quality traits	TSC	10.2672	#N/A	2017	GLM
205	q5A-4	AX-95684743	5A	704833006	Grain quality traits	WGC	10.4912	#N/A	2017	GLM
206	q5A-4	AX-94999178	5A	704833104	Grain quality traits	GPC	11.2215	#N/A	2017	GLM
206	q5A-4	AX-94999178	5A	704833104	Grain quality traits	TSC	8.73877	#N/A	2017	GLM
206	q5A-4	AX-94999178	5A	704833104	Grain quality traits	WGC	9.24426	#N/A	2017	GLM
207	q5A-4	AX-94414013	5A	704972740	Grain quality traits	GPC	12.9268	#N/A	2017	GLM
207	q5A-4	AX-94414013	5A	704972740	Grain quality traits	TSC	9.65545	#N/A	2017	GLM
207	q5A-4	AX-94414013	5A	704972740	Grain quality traits	WGC	10.9951	#N/A	2017	GLM
208	q5A-4	AX-94608103	5A	705402143	Grain quality traits	GPC	11.1634	#N/A	2017	GLM
208	q5A-4	AX-94608103	5A	705402143	Grain quality traits	WGC	10.039	#N/A	2017	GLM
209	q5A-4	AX-95630256	5A	705402187	Grain quality traits	GPC	10.8756	#N/A	2017	GLM
209	q5A-4	AX-95630256	5A	705402187	Grain quality traits	TSC	9.02893	#N/A	2017	GLM
209	q5A-4	AX-95630256	5A	705402187	Grain quality traits	WGC	9.24174	#N/A	2017	GLM
210	q5A-4	AX-95258458	5A	705403252	Grain quality traits	GPC	10.286	#N/A	2017	GLM
211	q5A-4	AX-94511212	5A	705439523	Grain quality traits	GPC	14.1256	#N/A	2017	GLM
211	q5A-4	AX-94511212	5A	705439523	Grain quality traits	TSC	10.4416	#N/A	2017	GLM
211	q5A-4	AX-94511212	5A	705439523	Grain quality traits	WGC	12.0093	#N/A	2017	GLM
211	q5A-4	AX-94511212	5A	705439523	Grain quality traits	SV	1.8217	3.4413	BLUP	pLARmEB
211	q5A-4	AX-94511212	5A	705439523	Grain quality traits	GPC	10.3599	6.0888	BLUP	pKWmEB
211	q5A-4	AX-94511212	5A	705439523	Grain quality traits	TSC	6.6854	6.3224	BLUP	pKWmEB
212	q5A-4	AX-94546586	5A	705571318	Grain quality traits	GPC	10.0677	#N/A	2017	GLM
212	q5A-4	AX-94546586	5A	705571318	Grain quality traits	TSC	7.68055	#N/A	2017	GLM
212	q5A-4	AX-94546586	5A	705571318	Grain quality traits	WGC	8.26644	#N/A	2017	GLM
213	q5A-4	AX-95140213	5A	706021202	Grain quality traits	GPC	12.9268	#N/A	2017	GLM
213	q5A-4	AX-95140213	5A	706021202	Grain quality traits	TSC	9.65545	#N/A	2017	GLM
213	q5A-4	AX-95140213	5A	706021202	Grain quality traits	WGC	10.9951	#N/A	2017	GLM
214	q5A-4	AX-94856600	5A	706084086	Grain quality traits	GPC	11.468	#N/A	2017	GLM
214	q5A-4	AX-94856600	5A	706084086	Grain quality traits	TSC	10.2672	#N/A	2017	GLM
214	q5A-4	AX-94856600	5A	706084086	Grain quality traits	WGC	10.4912	#N/A	2017	GLM
215	q5A-4	AX-94464266	5A	706240352	Grain quality traits	GPC	12.7859	#N/A	2017	GLM
215	q5A-4	AX-94464266	5A	706240352	Grain quality traits	TSC	10.5857	#N/A	2017	GLM
215	q5A-4	AX-94464266	5A	706240352	Grain quality traits	WGC	11.3356	#N/A	2017	GLM
216	q5A-4	AX-95024272	5A	706241872	Grain quality traits	GPC	10.675	#N/A	2017	GLM
216	q5A-4	AX-95024272	5A	706241872	Grain quality traits	WGC	7.88922	#N/A	2017	GLM
217	q5A-4	AX-95257641	5A	706427203	Grain quality traits	GPC	10.8756	#N/A	2017	GLM
217	q5A-4	AX-95257641	5A	706427203	Grain quality traits	TSC	9.02893	#N/A	2017	GLM
217	q5A-4	AX-95257641	5A	706427203	Grain quality traits	WGC	9.24174	#N/A	2017	GLM
218	q5A-4	AX-94978088	5A	706542775	Grain quality traits	FY	5.9711	4.3982	2017	pKWmEB
218	q5A-4	AX-94978088	5A	706542775	Grain quality traits	GPC	7.9478	5.9222	2017	FASTmrMLM
218	q5A-4	AX-94978088	5A	706542775	Grain quality traits	GPC	14.3186	#N/A	2017	GLM
218	q5A-4	AX-94978088	5A	706542775	Grain quality traits	GPC	9.64042	7.6206	2017	pLARmEB
218	q5A-4	AX-94978088	5A	706542775	Grain quality traits	TSC	9.64042	#N/A	2017	GLM
218	q5A-4	AX-94978088	5A	706542775	Grain quality traits	WGC	7.4646	6.5488	2017	FASTmrMLM
218	q5A-4	AX-94978088	5A	706542775	Grain quality traits	WGC	10.8878	#N/A	2017	GLM
219	q5A-4	AX-94457680	5A	706663415	Grain quality traits	GPC	10.7961	#N/A	2017	GLM
219	q5A-4	AX-94457680	5A	706663415	Grain quality traits	TSC	8.79447	#N/A	2017	GLM
219	q5A-4	AX-94457680	5A	706663415	Grain quality traits	WGC	9.33417	#N/A	2017	GLM
220	q5A-4	AX-94974108	5A	708309244	Grain quality traits	GPC	13.5992	#N/A	2017	GLM
220	q5A-4	AX-94974108	5A	708309244	Grain quality traits	TSC	8.91906	#N/A	2017	GLM
220	q5A-4	AX-94974108	5A	708309244	Grain quality traits	WGC	10.2365	#N/A	2017	GLM
221	q5A-4	AX-94399671	5A	708419668	Grain quality traits	GPC	10.8756	#N/A	2017	GLM
221	q5A-4	AX-94399671	5A	708419668	Grain quality traits	TSC	9.02893	#N/A	2017	GLM
221	q5A-4	AX-94399671	5A	708419668	Grain quality traits	WGC	9.24174	#N/A	2017	GLM
222	q5A-4	AX-94950179	5A	708419812	Grain quality traits	GPC	10.7137	#N/A	2017	GLM
222	q5A-4	AX-94950179	5A	708419812	Grain quality traits	WGC	9.13582	#N/A	2017	GLM
223	q5A-4	AX-94823965	5A	708440311	Grain quality traits	GPC	11.3528	#N/A	2017	GLM
223	q5A-4	AX-94823965	5A	708440311	Grain quality traits	TSC	9.70285	#N/A	2017	GLM
224	q5A-4	AX-94514626	5A	708442483	Grain quality traits	GPC	10.129	#N/A	2017	GLM
225	q5B-1	AX-94677640	5B	6838133	Grain quality traits	GTW	6.0417	5.7865	2017	pLARmEB
226	q5B-1	AX-94711368	5B	7034160	Grain quality traits	SV	0.8143	3.3702	2017	mrMLM
226	q5B-1	AX-94711368	5B	7034160	Grain quality traits	GPC	11.0875	#N/A	2017	GLM
226	q5B-1	AX-94711368	5B	7034160	Grain quality traits	TSC	12.3053	5.5281	2017	FASTmrMLM
226	q5B-1	AX-94711368	5B	7034160	Grain quality traits	TSC	10.4464	#N/A	2017	GLM
226	q5B-1	AX-94711368	5B	7034160	Grain quality traits	TSC	13.6337	8.788	2017	pKWmEB
226	q5B-1	AX-94711368	5B	7034160	Grain quality traits	TSC	4.9781	5.8662	2017	pLARmEB
226	q5B-1	AX-94711368	5B	7034160	Grain quality traits	WGC	11.3872	#N/A	2017	GLM
226	q5B-1	AX-94711368	5B	7034160	Grain quality traits	WGC	19.386	7.0316	2017	pKWmEB
226	q5B-1	AX-94711368	5B	7034160	Grain quality traits	WGC	4.5093	5.5837	2017	pLARmEB
226	q5B-1	AX-94711368	5B	7034160	Dough rheological properties	DWA	5.2535	3.2136	2019	FASTmrMLM
226	q5B-1	AX-94711368	5B	7034160	Dough rheological properties	DWA	6.6822	3.2644	2019	pKWmEB
227	q5B-2	AX-94444500	5B	166657293	Grain quality traits	TSC	6.4313	4.651	2017	pKWmEB
228	q5B-2	AX-94457413	5B	166682606	Grain quality traits	SV	2.1621	3.8287	2017	FASTmrMLM
228	q5B-2	AX-94457413	5B	166682606	Grain quality traits	SV	3.7467	5.8556	BLUP	FASTmrMLM
228	q5B-2	AX-94457413	5B	166682606	Grain quality traits	SV	1.2239	3.0107	BLUP	pLARmEB
229	q5B-3	AX-94432125	5B	527256672	Grain quality traits	SV	5.2695	3.6388	2018	mrMLM
229	q5B-3	AX-94432125	5B	527256672	Grain quality traits	GPC	1.8949	5.3183	BLUP	pLARmEB
229	q5B-3	AX-94432125	5B	527256672	Grain quality traits	TSC	2.0687	3.7907	BLUP	pLARmEB
230	q5B-3	AX-94680417	5B	527609092	Grain quality traits	WGC	2.1352	3.3995	2019	mrMLM
231	q5B-4	AX-94733381	5B	606018703	Grain quality traits	SV	0.0173028	#N/A	BLUP	GLM
231	q5B-4	AX-94733381	5B	606018703	Grain quality traits	FY	0.000569863	#N/A	BLUP	GLM
232	q5B-4	AX-95147096	5B	607876339	Dough rheological properties	DDT	4.9561	4.2125	2019	pKWmEB
232	q5B-4	AX-95147096	5B	607876339	Dough rheological properties	DDT	3.7251	3.5876	2019	pLARmEB
233	q5B-5	AX-94467062	5B	682841795	Dough rheological properties	DDT	4.6062	6.471	BLUP	FASTmrMLM
233	q5B-5	AX-94467062	5B	682841795	Dough rheological properties	DDT	5.9492	5.2789	BLUP	pKWmEB
233	q5B-5	AX-94467062	5B	682841795	Dough rheological properties	DDT	2.5549	5.7161	BLUP	pLARmEB
234	q5B-5	AX-94458648	5B	685040391	Grain quality traits	GPC	1.8408	4.1348	2019	FASTmrMLM
235	q5D-1	AX-94991433	5D	3609894	Dough rheological properties	DWA	2.5621	5.3805	2017	FASTmrMLM
235	q5D-1	AX-94991433	5D	3609894	Dough rheological properties	DWA	2.299	3.5652	2017	pKWmEB
235	q5D-1	AX-94991433	5D	3609894	Grain quality traits	FY	3.2471	3.071	2018	FASTmrEMMA
235	q5D-1	AX-94991433	5D	3609894	Grain quality traits	FY	8.60465	#N/A	2018	GLM
235	q5D-1	AX-94991433	5D	3609894	Grain quality traits	FY	5.3333	6.1152	2018	mrMLM
235	q5D-1	AX-94991433	5D	3609894	Grain quality traits	FY	7.9576	3.2676	2018	pKWmEB
235	q5D-1	AX-94991433	5D	3609894	Grain quality traits	FY	2.3998	4.4532	2018	pLARmEB
235	q5D-1	AX-94991433	5D	3609894	Dough rheological properties	DWA	8.38	6.9609	2018	FASTmrEMMA
235	q5D-1	AX-94991433	5D	3609894	Dough rheological properties	DWA	12.7417	12.1844	2018	FASTmrMLM
235	q5D-1	AX-94991433	5D	3609894	Dough rheological properties	DWA	12.7996	#N/A	2018	GLM
235	q5D-1	AX-94991433	5D	3609894	Dough rheological properties	DWA	13.4993	6.6721	2018	mrMLM
235	q5D-1	AX-94991433	5D	3609894	Dough rheological properties	DWA	17.9586	12.9006	2018	pKWmEB
235	q5D-1	AX-94991433	5D	3609894	Dough rheological properties	DWA	12.2845	12.7294	2018	pLARmEB
235	q5D-1	AX-94991433	5D	3609894	Dough rheological properties	DWA	10.6564	#N/A	2019	GLM
235	q5D-1	AX-94991433	5D	3609894	Dough rheological properties	DWA	12.496	4.319	2019	mrMLM
235	q5D-1	AX-94991433	5D	3609894	Dough rheological properties	DWA	4.536	3.6542	2019	pLARmEB
235	q5D-1	AX-94991433	5D	3609894	Grain quality traits	FY	8.2887	5.4029	BLUP	FASTmrMLM
235	q5D-1	AX-94991433	5D	3609894	Grain quality traits	FY	6.3207	4.6536	BLUP	pKWmEB
235	q5D-1	AX-94991433	5D	3609894	Grain quality traits	FY	1.8959	3.4786	BLUP	pLARmEB
235	q5D-1	AX-94991433	5D	3609894	Dough rheological properties	DWA	8.6368	7.2732	BLUP	FASTmrEMMA
235	q5D-1	AX-94991433	5D	3609894	Dough rheological properties	DWA	8.6512	10.7796	BLUP	FASTmrMLM
235	q5D-1	AX-94991433	5D	3609894	Dough rheological properties	DWA	11.64	#N/A	BLUP	MLM
235	q5D-1	AX-94991433	5D	3609894	Dough rheological properties	DWA	11.3517	11.6457	BLUP	pKWmEB
235	q5D-1	AX-94991433	5D	3609894	Dough rheological properties	DWA	8.3405	10.9893	BLUP	pLARmEB
236	q5D-2	AX-95223175	5D	489903407	Grain quality traits	GTW	0.000587288	#N/A	BLUP	GLM
236	q5D-2	AX-95223175	5D	489903407	Grain quality traits	TSC	4.8862	3.4473	2019	FASTmrMLM
236	q5D-2	AX-95223175	5D	489903407	Grain quality traits	WGC	1.7954	3.2568	2019	FASTmrMLM
236	q5D-2	AX-95223175	5D	489903407	Dough rheological properties	DDT	5.5886	3.9022	2019	FASTmrEMMA
236	q5D-2	AX-95223175	5D	489903407	Dough rheological properties	DDT	6.5015	4.9725	2019	FASTmrMLM
236	q5D-2	AX-95223175	5D	489903407	Grain quality traits	SV	0.0184474	#N/A	BLUP	GLM
236	q5D-2	AX-95223175	5D	489903407	Grain quality traits	FY	4.30799e-09	#N/A	BLUP	GLM
236	q5D-2	AX-95223175	5D	489903407	Grain quality traits	TSC	0.0184469	#N/A	BLUP	GLM
236	q5D-2	AX-95223175	5D	489903407	Grain quality traits	WGC	0.104861	#N/A	BLUP	GLM
237	q5D-2	AX-94673840	5D	491438501	Grain quality traits	SV	0.000556523	#N/A	BLUP	GLM
238	q5D-2	AX-94655148	5D	495615863	Grain quality traits	GTW	0.000589584	#N/A	BLUP	GLM
238	q5D-2	AX-94655148	5D	495615863	Grain quality traits	SV	0.0208319	#N/A	BLUP	GLM
238	q5D-2	AX-94655148	5D	495615863	Grain quality traits	TSC	0.0208303	#N/A	BLUP	GLM
238	q5D-2	AX-94655148	5D	495615863	Grain quality traits	WGC	0.11652	#N/A	BLUP	GLM
239	q6A-1	AX-94778276	6A	61031671	Dough rheological properties	DDT	6.4157	3.7783	BLUP	mrMLM
240	q6A-1	AX-94816057	6A	61734347	Dough rheological properties	DDT	2.7667	3.5057	2018	FASTmrEMMA
240	q6A-1	AX-94816057	6A	61734347	Dough rheological properties	DDT	4.9117	3.2604	2018	pKWmEB
241	q6A-1	AX-94775521	6A	65553461	Grain quality traits	GPC	8.7113	6.9059	2018	pKWmEB
241	q6A-1	AX-94775521	6A	65553461	Grain quality traits	GPC	10.1147	9.6833	2018	pLARmEB
241	q6A-1	AX-94775521	6A	65553461	Grain quality traits	TSC	10.5651	8.3968	2018	pKWmEB
241	q6A-1	AX-94775521	6A	65553461	Grain quality traits	WGC	13.3588	11.7338	2018	pKWmEB
241	q6A-1	AX-94775521	6A	65553461	Grain quality traits	WGC	8.5333	10.0825	2018	pLARmEB
241	q6A-1	AX-94775521	6A	65553461	Grain quality traits	SV	7.0083	7.4573	BLUP	pKWmEB
241	q6A-1	AX-94775521	6A	65553461	Grain quality traits	GPC	2.9511	4.4524	BLUP	pLARmEB
241	q6A-1	AX-94775521	6A	65553461	Grain quality traits	TSC	4.0305	4.2908	BLUP	FASTmrEMMA
241	q6A-1	AX-94775521	6A	65553461	Grain quality traits	TSC	5.4233	4.9361	BLUP	FASTmrMLM
241	q6A-1	AX-94775521	6A	65553461	Grain quality traits	WGC	3.434	3.7417	BLUP	FASTmrEMMA
241	q6A-1	AX-94775521	6A	65553461	Grain quality traits	WGC	1.8452	3.1647	BLUP	pLARmEB
242	q6A-2	AX-95025823	6A	68975107	Grain quality traits	GTW	3.3133	3.1735	BLUP	pKWmEB
243	q6A-2	AX-94913053	6A	73552794	Grain quality traits	SV	4.1602	3.6855	2018	FASTmrEMMA
243	q6A-2	AX-94913053	6A	73552794	Grain quality traits	SV	5.6121	4.6419	2018	FASTmrMLM
243	q6A-2	AX-94913053	6A	73552794	Grain quality traits	GPC	9.5925	9.5599	BLUP	FASTmrMLM
243	q6A-2	AX-94913053	6A	73552794	Grain quality traits	GPC	4.5917	4.8076	BLUP	pKWmEB
243	q6A-2	AX-94913053	6A	73552794	Grain quality traits	WGC	5.4209	5.451	BLUP	FASTmrMLM
243	q6A-2	AX-94913053	6A	73552794	Grain quality traits	WGC	8.7129	5.6184	BLUP	mrMLM
243	q6A-2	AX-94913053	6A	73552794	Grain quality traits	WGC	8.8702	6.6901	BLUP	pKWmEB
244	q6A-3	AX-95093578	6A	599237636	Grain quality traits	GTW	3.0571	3.6216	BLUP	pKWmEB
244	q6A-3	AX-95093578	6A	599237636	Grain quality traits	GTW	4.5586	5.1501	2018	pLARmEB
244	q6A-3	AX-95093578	6A	599237636	Dough rheological properties	DWA	6.0413	5.0121	2018	pKWmEB
245	q6A-3	AX-94643554	6A	602915841	Grain quality traits	GPC	3.2478	5.4197	2019	mrMLM
245	q6A-3	AX-94643554	6A	602915841	Grain quality traits	TSC	12.2462	6.1107	2019	mrMLM
245	q6A-3	AX-94643554	6A	602915841	Grain quality traits	WGC	6.1202	3.9402	2019	mrMLM
246	q6B-1	AX-94439435	6B	11298582	Dough rheological properties	DWA	5.0791	5.6658	2017	FASTmrEMMA
246	q6B-1	AX-94439435	6B	11298582	Dough rheological properties	DWA	5.761	6.6252	2017	FASTmrMLM
246	q6B-1	AX-94439435	6B	11298582	Dough rheological properties	DWA	6.9889	9.2345	2017	pKWmEB
246	q6B-1	AX-94439435	6B	11298582	Dough rheological properties	DWA	5.3213	6.3753	2017	pLARmEB
246	q6B-1	AX-94439435	6B	11298582	Dough rheological properties	DWA	2.4554	3.1723	BLUP	FASTmrMLM
246	q6B-1	AX-94439435	6B	11298582	Dough rheological properties	DWA	4.7287	4.2476	BLUP	pKWmEB
246	q6B-1	AX-94439435	6B	11298582	Dough rheological properties	DWA	2.3411	4.5694	BLUP	pLARmEB
247	q6B-2	AX-94852973	6B	26592349	Grain quality traits	GTW	5.9178	4.9962	BLUP	pKWmEB
247	q6B-2	AX-94852973	6B	26592349	Grain quality traits	GTW	2.684	3.7338	2017	FASTmrMLM
247	q6B-2	AX-94852973	6B	26592349	Grain quality traits	GTW	3.4962	7.5707	BLUP	pLARmEB
248	q6B-2	AX-94587213	6B	27999566	Dough rheological properties	DST	17.7282	3.618	2019	mrMLM
249	q6B-2	AX-94879817	6B	32203574	Grain quality traits	FY	5.9569	7.7445	2019	FASTmrMLM
249	q6B-2	AX-94879817	6B	32203574	Grain quality traits	FY	6.2984	3.9744	2019	pKWmEB
249	q6B-2	AX-94879817	6B	32203574	Grain quality traits	FY	4.5562	5.0919	2019	pLARmEB
249	q6B-2	AX-94879817	6B	32203574	Grain quality traits	GPC	5.7219	4.0795	2019	pKWmEB
249	q6B-2	AX-94879817	6B	32203574	Grain quality traits	GTW	3.7254	3.2019	2019	FASTmrMLM
249	q6B-2	AX-94879817	6B	32203574	Grain quality traits	GTW	5.6394	3.2497	2019	pKWmEB
250	q6B-3	AX-94497531	6B	643251027	Dough rheological properties	DWA	5.808	5.0338	2017	pKWmEB
250	q6B-3	AX-94497531	6B	643251027	Dough rheological properties	DWA	4.2548	3.8922	BLUP	pKWmEB
251	q6B-3	AX-94575241	6B	645533271	Grain quality traits	TSC	2.5187	4.0248	2019	FASTmrMLM
251	q6B-3	AX-94575241	6B	645533271	Grain quality traits	TSC	4.4688	3.4721	2019	pKWmEB
251	q6B-3	AX-94575241	6B	645533271	Grain quality traits	WGC	3.1891	3.7105	2019	pKWmEB
252	q6B-4	AX-94473612	6B	680159646	Grain quality traits	GTW	4.5907	3.878	2017	pKWmEB
252	q6B-4	AX-94473612	6B	680159646	Grain quality traits	GTW	3.4538	3.4851	2017	pLARmEB
253	q6B-4	AX-95001491	6B	682136204	Grain quality traits	SV	2.3318	3.1186	BLUP	mrMLM
254	q6B-4	AX-95652933	6B	683650041	Grain quality traits	GTW	0.7054	4.6002	2018	mrMLM
255	q6B-5	AX-94779816	6B	687554817	Dough rheological properties	DWA	2.3372	3.0441	2019	FASTmrMLM
255	q6B-5	AX-94779816	6B	687554817	Dough rheological properties	DWA	6.3572	5.8226	2019	pKWmEB
255	q6B-5	AX-94779816	6B	687554817	Dough rheological properties	DWA	1.824	3.3007	BLUP	FASTmrMLM
255	q6B-5	AX-94779816	6B	687554817	Dough rheological properties	DWA	5.4314	8.178	BLUP	pKWmEB
256	q6B-5	AX-94661897	6B	688297021	Grain quality traits	FY	5.4669	4.2342	2017	pKWmEB
256	q6B-5	AX-94661897	6B	688297021	Grain quality traits	FY	6.677	4.7273	2017	pLARmEB
256	q6B-5	AX-94661897	6B	688297021	Grain quality traits	GPC	1.2267	3.9024	2017	mrMLM
256	q6B-5	AX-94661897	6B	688297021	Grain quality traits	TSC	2.3076	4.0505	2017	mrMLM
257	q6B-6	AX-95001850	6B	718378562	Grain quality traits	GTW	2.7666	3.1973	BLUP	FASTmrMLM
258	q6B-6	AX-94878340	6B	719676927	Dough rheological properties	DDT	2.454e-05	3.117	2018	pLARmEB
259	q6B-6	AX-95126301	6B	720561140	Grain quality traits	GTW	2.9204	3.3346	BLUP	pLARmEB
260	q6D-1	AX-94943068	6D	84935851	Dough rheological properties	DWA	10.5479	6.3558	2019	pKWmEB
260	q6D-1	AX-94943068	6D	84935851	Dough rheological properties	DWA	2.4942	4.2528	BLUP	FASTmrEMMA
260	q6D-1	AX-94943068	6D	84935851	Dough rheological properties	DWA	4.206	4.5423	BLUP	FASTmrMLM
260	q6D-1	AX-94943068	6D	84935851	Dough rheological properties	DWA	8.9138	6.9081	BLUP	pKWmEB
260	q6D-1	AX-94943068	6D	84935851	Dough rheological properties	DWA	3.3343	3.6761	BLUP	pLARmEB
261	q6D-2	AX-94662815	6D	465957229	Dough rheological properties	DDT	1.8146	4.5247	2018	FASTmrMLM
262	q6D-2	AX-94566348	6D	465965768	Dough rheological properties	DWA	2.2559	4.7315	BLUP	pLARmEB
263	q6D-2	AX-94472993	6D	467833307	Grain quality traits	GTW	10.3345	5.3931	2018	pKWmEB
264	q6D-2	AX-94589700	6D	469372137	Grain quality traits	FY	2.8495	3.071	2017	FASTmrMLM
264	q6D-2	AX-94589700	6D	469372137	Grain quality traits	FY	2.9146	3.9106	2017	pLARmEB
265	q6D-2	AX-94547961	6D	469829086	Dough rheological properties	DDT	4.9368	3.2517	2017	mrMLM
266	q6D-2	AX-94533427	6D	469914689	Grain quality traits	TSC	3.8191	3.0317	2017	mrMLM
267	q6D-2	AX-94423466	6D	470633274	Grain quality traits	GPC	6.1155	6.382	2018	pLARmEB
267	q6D-2	AX-94423466	6D	470633274	Grain quality traits	WGC	3.3866	4.2649	2018	FASTmrMLM
267	q6D-2	AX-94423466	6D	470633274	Grain quality traits	WGC	5.5013	7.129	2018	pLARmEB
268	q7A-1	AX-94434042	7A	1704226	Dough rheological properties	DWA	15.3412	5.2514	BLUP	mrMLM
269	q7A-1	AX-94654428	7A	2096258	Dough rheological properties	DDT	2.4624	3.1013	2017	FASTmrMLM
269	q7A-1	AX-94654428	7A	2096258	Dough rheological properties	DDT	3.7451	3.9746	2017	pKWmEB
270	q7A-2	AX-94518324	7A	69364034	Dough rheological properties	DWA	0.8861	3.2877	2017	pLARmEB
270	q7A-2	AX-94518324	7A	69364034	Dough rheological properties	DWA	2.6442	5.1072	BLUP	FASTmrMLM
270	q7A-2	AX-94518324	7A	69364034	Dough rheological properties	DWA	4.1848	6.4701	BLUP	pKWmEB
270	q7A-2	AX-94518324	7A	69364034	Dough rheological properties	DWA	2.5808	6.2995	BLUP	pLARmEB
271	q7A-2	AX-94601136	7A	69901493	Dough rheological properties	DWA	2.6403	4.4935	2019	FASTmrMLM
271	q7A-2	AX-94601136	7A	69901493	Dough rheological properties	DWA	5.0808	3.9502	2019	pKWmEB
271	q7A-2	AX-94601136	7A	69901493	Dough rheological properties	DWA	3.3335	3.7072	2019	pLARmEB
272	q7A-3	AX-94750900	7A	221682781	Grain quality traits	FY	5.1824	3.9975	2018	mrMLM
272	q7A-3	AX-94750900	7A	221682781	Dough rheological properties	DWA	0.8653	3.0361	2018	mrMLM
272	q7A-3	AX-94750900	7A	221682781	Dough rheological properties	DWA	0.3766	5.041	BLUP	mrMLM
273	q7A-4	AX-94899530	7A	247655696	Grain quality traits	SV	2.4097	3.8175	2019	FASTmrMLM
273	q7A-4	AX-94899530	7A	247655696	Grain quality traits	SV	2.2679	3.5655	BLUP	FASTmrEMMA
273	q7A-4	AX-94899530	7A	247655696	Grain quality traits	SV	3.9358	6.7285	BLUP	pKWmEB
274	q7A-5	AX-95244641	7A	521961664	Grain quality traits	TSC	9.1555	8.8883	2018	FASTmrMLM
274	q7A-5	AX-95244641	7A	521961664	Grain quality traits	WGC	5.3782	5.3926	2018	FASTmrMLM
274	q7A-5	AX-95244641	7A	521961664	Grain quality traits	TSC	10.5311	3.6001	BLUP	pKWmEB
275	q7A-6	AX-94665102	7A	623813723	Dough rheological properties	DWA	4.3658	3.3994	BLUP	pKWmEB
276	q7A-6	AX-95198448	7A	625535985	Dough rheological properties	DWA	3.5852	3.7288	2018	FASTmrMLM
276	q7A-6	AX-95198448	7A	625535985	Dough rheological properties	DWA	3.943	4.532	2018	pLARmEB
277	q7A-7	AX-94580593	7A	634914258	Grain quality traits	SV	3.4802	3.4444	2017	pKWmEB
278	q7A-7	AX-94821471	7A	636230293	Grain quality traits	GTW	4.3849	3.4929	2019	pKWmEB
279	q7A-7	AX-94431310	7A	638696530	Grain quality traits	SV	1.8981	3.4486	2017	FASTmrMLM
279	q7A-7	AX-94431310	7A	638696530	Dough rheological properties	DDT	2.719	3.299	2017	pKWmEB
280	q7A-7	AX-94583229	7A	638710269	Grain quality traits	GTW	4.346	3.6844	2017	pKWmEB
280	q7A-7	AX-94583229	7A	638710269	Grain quality traits	GTW	3.0755	3.1399	2017	pLARmEB
280	q7A-7	AX-94583229	7A	638710269	Grain quality traits	GTW	1.9589	3.4725	BLUP	pLARmEB
281	q7A-8	AX-95104131	7A	719587725	Grain quality traits	GTW	2.4292	3.7885	BLUP	pKWmEB
281	q7A-8	AX-95104131	7A	719587725	Grain quality traits	GTW	4.4914	3.5074	2019	FASTmrEMMA
282	q7A-8	AX-94660748	7A	721223705	Grain quality traits	GTW	2.8244	3.3138	2018	FASTmrEMMA
283	q7A-8	AX-95128146	7A	722269390	Dough rheological properties	DDT	0.5983	3.4399	2017	mrMLM
284	q7B-1	AX-95203420	7B	33903197	Grain quality traits	GPC	7.0133	3.9921	2018	mrMLM
284	q7B-1	AX-95203420	7B	33903197	Grain quality traits	WGC	3.4657	3.3349	2018	FASTmrEMMA
285	q7B-1	AX-95203056	7B	38626693	Grain quality traits	TSC	2.4497	3.3042	2018	FASTmrMLM
285	q7B-1	AX-95203056	7B	38626693	Grain quality traits	TSC	2.197	4.9954	2018	pLARmEB
285	q7B-1	AX-95203056	7B	38626693	Grain quality traits	WGC	2.1168	3.2646	2018	FASTmrMLM
285	q7B-1	AX-95203056	7B	38626693	Grain quality traits	WGC	2.5805	4.0994	2018	pLARmEB
285	q7B-1	AX-95203056	7B	38626693	Grain quality traits	FY	9.4096	7.0581	2019	FASTmrMLM
285	q7B-1	AX-95203056	7B	38626693	Grain quality traits	FY	7.0917	6.9908	2019	pLARmEB
285	q7B-1	AX-95203056	7B	38626693	Grain quality traits	TSC	5.0807	5.1561	BLUP	pLARmEB
285	q7B-1	AX-95203056	7B	38626693	Grain quality traits	WGC	7.3823	6.1729	BLUP	FASTmrMLM
285	q7B-1	AX-95203056	7B	38626693	Grain quality traits	WGC	4.4488	3.723	BLUP	pKWmEB
285	q7B-1	AX-95203056	7B	38626693	Grain quality traits	WGC	4.334	5.0925	BLUP	pLARmEB
286	q7B-2	AX-94497402	7B	607330964	Grain quality traits	FY	7.791	3.6913	2017	pKWmEB
286	q7B-2	AX-94497402	7B	607330964	Grain quality traits	FY	4.6479	4.4586	2018	FASTmrMLM
286	q7B-2	AX-94497402	7B	607330964	Grain quality traits	FY	8.7241	6.2399	2019	FASTmrEMMA
286	q7B-2	AX-94497402	7B	607330964	Grain quality traits	FY	8.7372	6.3165	2019	pLARmEB
286	q7B-2	AX-94497402	7B	607330964	Grain quality traits	FY	5.3997	4.3342	BLUP	pLARmEB
287	q7B-2	AX-94477725	7B	611721697	Grain quality traits	FY	5.3531	4.1228	2018	pLARmEB
287	q7B-2	AX-94477725	7B	611721697	Grain quality traits	FY	10.3433	#N/A	2019	GLM
288	q7D-1	AX-94482935	7D	398719475	Dough rheological properties	DWA	2.7758	3.8329	2017	FASTmrEMMA
288	q7D-1	AX-94482935	7D	398719475	Dough rheological properties	DWA	5.8015	5.8797	2017	FASTmrMLM
288	q7D-1	AX-94482935	7D	398719475	Dough rheological properties	DWA	6.778	3.3401	2017	mrMLM
288	q7D-1	AX-94482935	7D	398719475	Dough rheological properties	DWA	3.0913	4.292	2017	pKWmEB
288	q7D-1	AX-94482935	7D	398719475	Dough rheological properties	DWA	4.3633	5.2253	2017	pLARmEB
288	q7D-1	AX-94482935	7D	398719475	Grain quality traits	SV	4.5793	4.9777	2018	FASTmrMLM
288	q7D-1	AX-94482935	7D	398719475	Grain quality traits	SV	7.8765	7.4095	2018	pKWmEB
288	q7D-1	AX-94482935	7D	398719475	Grain quality traits	SV	4.8609	5.3297	2018	pLARmEB
288	q7D-1	AX-94482935	7D	398719475	Grain quality traits	SV	4.1658	4.1538	BLUP	FASTmrMLM
289	q7D-2	AX-94489732	7D	545659912	Grain quality traits	GTW	4.5299	4.0453	BLUP	mrMLM
289	q7D-2	AX-94489732	7D	545659912	Grain quality traits	SV	10.1737	4.5878	2018	mrMLM
290	q7D-2	AX-94729563	7D	547457316	Dough rheological properties	DWA	2.6615	3.668	BLUP	FASTmrMLM
290	q7D-2	AX-94729563	7D	547457316	Dough rheological properties	DWA	2.5276	3.0635	BLUP	pLARmEB
291	q7D-3	AX-94848230	7D	559106239	Dough rheological properties	DWA	4.3492	4.085	2019	FASTmrEMMA
291	q7D-3	AX-94848230	7D	559106239	Dough rheological properties	DWA	7.6168	3.6737	2019	pKWmEB
292	q7D-3	AX-94852629	7D	560833895	Grain quality traits	FY	11.0993	7.7549	2019	FASTmrMLM
292	q7D-3	AX-94852629	7D	560833895	Grain quality traits	FY	8.907	3.8007	BLUP	pKWmEB
293	q7D-4	AX-94956586	7D	626051127	Dough rheological properties	DWA	15.9118	5.5397	2017	mrMLM
294	q7D-4	AX-94483225	7D	629212663	Grain quality traits	GPC	12.6608	#N/A	2017	GLM
294	q7D-4	AX-94483225	7D	629212663	Grain quality traits	TSC	10.9358	#N/A	2017	GLM
294	q7D-4	AX-94483225	7D	629212663	Grain quality traits	WGC	11.9537	#N/A	2017	GLM
295	q7D-4	AX-94384437	7D	629382224	Grain quality traits	SV	7.69912	#N/A	2017	GLM
295	q7D-4	AX-94384437	7D	629382224	Grain quality traits	SV	7.69912	3.2425	2017	pKWmEB
295	q7D-4	AX-94384437	7D	629382224	Grain quality traits	GPC	11.7952	#N/A	2017	GLM
295	q7D-4	AX-94384437	7D	629382224	Grain quality traits	TSC	11.1735	#N/A	2017	GLM
295	q7D-4	AX-94384437	7D	629382224	Grain quality traits	WGC	11.7123	#N/A	2017	GLM
296	q7D-4	AX-94613939	7D	629870123	Grain quality traits	GPC	12.0979	#N/A	2017	GLM
296	q7D-4	AX-94613939	7D	629870123	Grain quality traits	TSC	12.2746	#N/A	2017	GLM
296	q7D-4	AX-94613939	7D	629870123	Grain quality traits	WGC	12.7882	#N/A	2017	GLM
296	q7D-4	AX-94613939	7D	629870123	Dough rheological properties	DDT	12.7882	4.769	2017	FASTmrEMMA
296	q7D-4	AX-94613939	7D	629870123	Dough rheological properties	DDT	15.2045	7.1639	2017	FASTmrMLM
296	q7D-4	AX-94613939	7D	629870123	Dough rheological properties	DDT	12.9722	#N/A	2017	GLM
296	q7D-4	AX-94613939	7D	629870123	Dough rheological properties	DDT	15.3474	6.9307	2017	pKWmEB
296	q7D-4	AX-94613939	7D	629870123	Grain quality traits	SV	10.4316	3.4808	2019	mrMLM
296	q7D-4	AX-94613939	7D	629870123	Grain quality traits	SV	5.3693	3.6612	BLUP	mrMLM
296	q7D-4	AX-94613939	7D	629870123	Grain quality traits	GPC	4.4713	3.8917	BLUP	pLARmEB
296	q7D-4	AX-94613939	7D	629870123	Grain quality traits	TSC	11.073	6.7688	BLUP	pLARmEB
296	q7D-4	AX-94613939	7D	629870123	Grain quality traits	WGC	7.1575	6.5556	BLUP	pLARmEB
296	q7D-4	AX-94613939	7D	629870123	Dough rheological properties	DDT	6.0687	5.5618	BLUP	FASTmrEMMA
296	q7D-4	AX-94613939	7D	629870123	Dough rheological properties	DDT	6.1756	4.631	BLUP	FASTmrMLM
296	q7D-4	AX-94613939	7D	629870123	Dough rheological properties	DDT	4.8451	4.062	BLUP	pLARmEB
297	q7D-5	AX-94613317	7D	634138826	Grain quality traits	FY	4.1259	3.7673	2019	FASTmrEMMA
297	q7D-5	AX-94613317	7D	634138826	Grain quality traits	FY	6.5319	3.8313	2019	pKWmEB
298	q7D-5	AX-94428861	7D	634689349	Grain quality traits	TSC	9.90437	#N/A	2017	GLM
298	q7D-5	AX-94428861	7D	634689349	Grain quality traits	WGC	10.4293	#N/A	2017	GLM
298	q7D-5	AX-94428861	7D	634689349	Dough rheological properties	DDT	9.2547	#N/A	2017	GLM
299	q7D-5	AX-95194520	7D	635561525	Grain quality traits	FY	3.2778	3.7081	2018	mrMLM
299	q7D-5	AX-95194520	7D	635561525	Grain quality traits	GTW	2.209	3.2852	2018	FASTmrMLM
299	q7D-5	AX-95194520	7D	635561525	Grain quality traits	GTW	2.7033	4.2619	2018	pLARmEB
a GPC: grain protein content, TSC: total starch content, WGC: wet gluten content, SV: SDS-sedimentation volume, GTW: grain test weight, FY: flour yeild, DWA: dough water absorption, DDT: dough development time, DST: dough stability time.
The bold values denote core QTL
