# Supplementary material for: Multi-Locus GWAS of Quality Traits in Bread Wheat: Mining More Candidate Genes and Possible Regulatory Network
Source: Front Plant Sci. 2020 Jul 31;11:1091. doi: 10.3389/fpls.2020.01091 (PMC7411135; doi:10.3389/fpls.2020.01091)
Supplement: Supplementary file 1 [file DataSheet_1.zip › Table S5.XLSX]

## Sheet: 未包含稳定时间原始表
Region associated	Chr.	SNP associated	Pos. (bp)	No	LOD	r2 (%)	Position interval(s)	Method	Trait-environment
q1A-1	1A	AX-95630408	24247379	1	9.3866	11.1692	24.25	1, 2, 3, 4, 5	DF_E1, DF_E3, XCSJ_E1, XCSJ_E3, XCSJ_E4, CJZ_E1, CJZ_E3, CJZ_E4, MJ_E3
q1A-2	1A	AX-94643507	427817632	2	1.6039	8.3819	427.82-433.56	1, 2, 4	CJZ_E1, XCSJ_E2
q1A-3	1A	AX-94445422	505675849	1	9.0521	11.8711	505.68	2, 4, 5	CJZ_E4, XCSJ_E4
q1A-4	1A	AX-94483924	544605146	3	6.9497	5.029	540.66-544.61	1, 2, 4, 5	CDB_E1, DF_E1, MJ_E1, CJZ_E2, XCSJ_E4
q1A-5	1A	AX-94916522	553706737	1	6.7201	5.001	553.71	1, 2, 3, 4, 5	DF_E3, DF_E4, CDB_E3, CDB_E4, MJ_E3, MJ_E4, CJZ_E3
q1A-6	1A	AX-94592638	584683041	2	5.7568	3.6743	584.68-586.51	2, 5	XCSJ_E2, CDB_E1, DF_E1, DF_E4
q1B-1	1B	AX-94940584	15874646	9	0.5321	4.5216	11.63-17.36	4, 6	CDB_E4, CFL_E4, CJZ_E4, DF_E4, XCSJ_E2
q1B-2	1B	AX-95106982	548904068	4	14.806	3.125	548.90-553.65	1, 4	CFL_E1, RZ_E2, MJ_E1, CJZ_E4
q1D-1	1D	AX-94515014	2103316	3	4.0913	4.4209	0.47-3.97	1, 2	XSL_E3, CJZ_E3, RZ_E2
q1D-2	1D	AX-94685030	7347635	6	5.626	4.7809	6.77-11.62	5, 6	CJZ_E1, CJZ_E2, CJZ_E4, DF_E4, MJ_E4, RZ_E2, RZ_E4, CDB_E4, CFL_E4
q1D-3	1D	AX-94704082	15360379	5	4.4541	3.2721	15.36-19.13	1, 2, 4, 6	XSL_E3, XSL_E4, CDB_E4
q1D-4	1D	AX-94926263	34945066	2	5.3519	7.8365	34.95-38.66	1, 2, 3, 4, 5	XSL_E1, XSL_E4, CJZ_E3
q1D-5	1D	AX-94726528	69787756	4	6.924	3.1157	69.10-70.59	1, 6	CDB_E2, CDB_E4
q2A-1	2A	AX-94564840	710194426	3	17.3788	7.7653	710.19-716.49	1, 2, 5	CJZ_E1, CFL_E3, CFL_E4
q2A-2	2A	AX-94732478	728028914	3	9.8497	11.2229	723.10-729.20	2, 5, 6	DF_E1, MJ_E1, MJ_E2, XCSJ_E1, XCSJ_E4, CJZ_E1, CDB_E2
q2B-1	2B	AX-95024633	6210320	3	6.0027	6.7671	5.67-9.89	1, 2, 5	MJ_E2, MJ_E4, CDB_E2, CJZ_E3, CDB_E4, XSL_E2, DF_E4
q2B-2	2B	AX-94465179	65113663	2	3.8643	3.4575	65.11-65.14	2, 4	CJZ_E1, DF_E4
q2B-3	2B	AX-94880760	72577479	2	6.9409	3.8936	72.58-72.58	2, 5	CDB_E1, RZ_E3
q2B-4	2B	AX-95081080	164938839	2	4.1216	3.3054	159.57-164.94	4, 5	CJZ_E1, CJZ_E2, DF_E1
q2B-5	2B	AX-94715326	417079946	3	15.7029	3.1321	417.08-423.90	1, 6	RZ_E4, RZ_E1
q2B-6	2B	AX-94693685	519015208	1	4.7296	5.2055	519.015	1,2,4,5	RZ_E4, RZ_E3
q2B-7	2B	AX-94868800	640984016	2	6.1137	7.4414	640.98-641.88	2, 4, 5	CFL_E1, CFL_E3, CFL_E4, CJZ_E4
q2B-8	2B	AX-94570110	703977510	2	4.4396	4.7727	703.98-705.04	1, 2, 3	MJ_E1, CJZ_E4
q2B-9	2B	AX-94634468	767374289	3	12.02	3.4307	763.63-767.37	1, 2, 4	DF_E1, MJ_E2, CDB_E2, RZ_E4
q2D-1	2D	AX-94634369	14413293	6	14.6516	10.0666	10.83-15.61	1, 6	CFL_E1, CJZ_E1, XSL_E1, MJ_E1, CDB_E4
q2D-2	2D	AX-94882684	16344549	5	8.0748	6.9129	16.34-17.63	1, 2, 3, 4, 5, 6, 7	MJ_E3, MJ_E4, CJZ_E3, CDB_E3, DF_E3, CFL_E2
q2D-3	2D	AX-95247247	106321038	2	6.2592	5.8451	106.32-110.05	1, 2, 3, 5	XCSJ_E1, CDB_E1, DF_E1, DF_E4
q2D-4	2D	AX-94752964	152008074	2	7.1692	3.2686	152.01-156.83	2, 3, 4, 5	XSL_E1, XSL_E3, XSL_E4, CFL_E2
q2D-5	2D	AX-94645906	373217722	1	7.4927	4.5132	373.22	4, 5	RZ_E2, XCSJ_E1
q2D-6	2D	AX-95217872	591022287	6	16.7487	3.1604	591.02-596.91	1, 2, 3, 4, 5, 6	CDB_E1, CDB_E4, MJ_E1, MJ_E4, CFL_E1, XCSJ_E1, CJZ_E3, DF_E3
q2D-7	2D	AX-94945383	605327679	3	11.6169	6.8644	600.03-605.33	1, 2, 4, 5	CDB_E2, CDB_E3, CDB_E4, MJ_E2, MJ_E4, DF_E2, DF_E3, RZ_E2
q2D-8	2D	AX-94896663	609432515	1	9.9113	3.6719	609.43	1, 2, 4, 5	CDB_E1, CDB_E4, DF_E1, DF_E4, MJ_E1, XCSJ_E1
q2D-9	2D	AX-94429731	615471428	2	10.5549	4.154	615.47-618.90	1, 5	CJZ_E1, CJZ_E3, DF_E2, MJ_E2, CDB_E2
q2D-10	2D	AX-95012891	642989683	4	9.1633	3.0438	641.11-647.28		CJZ_E4, CFL_E1, XCSJ_E2
q3A-1	3A	AX-94739609	15691226	5	11.6826	5.7731	10.30-15.69	1, 2, 3, 5	CJZ_E4, CJZ_E3, CDB_E1, MJ_E1, XCSJ_E1, RZ_E3
q3A-2	3A	AX-94394114	57857768	2	4.4477	5.3036	57.86-63.56	1, 3, 4	DF_E4, XCSJ_E2, XSL_E2
q3A-3	3A	AX-95075882	86369509	1	15.5	7.1282	86.37	1, 2, 3, 4, 5, 6	RZ_E1, RZ_E2, RZ_E4, XSL_E2, XSL_E4
q3A-4	3A	AX-94710748	326464823	1	8.8229	9.1276	326.46	2, 4, 5	CDB_E2, CDB_E4, DF_E2, MJ_E2, MJ_E4, XCSJ_E2, XCSJ_E3
q3A-5	3A	AX-94703498	444721412	2	8.3229	9.9546	441.86-444.72	1, 2, 4, 5	DF_E3, DF_E4, CDB_E3, MJ_E3
q3A-6	3A	AX-95629522	649714193	2	5.4463	4.1767	645.41-649.71	2, 5, 6	CJZ_E1, CDB_E4
q3A-7	3A	AX-95630201	683523980	3	10.8581	12.888	683.52-700.56	1, 2, 3, 4, 5	CJZ_E2, CJZ_E4, DF_E2, MJ_E2, XCSJ_E2, DF_E1
q3A-8	3A	AX-94417941	741240716	2	5.623	5.5712	737.30-741.24	1, 2, 5	RZ_E1, CFL_E2, CFL_E4
q3B-1	3B	AX-94418850	9881244	2	3.389	3.5119	9.88-13.76	2, 4, 5	CFL_E2, CFL_E4, MJ_E4, DF_E4, CDB_E4
q3B-2	3B	AX-94656528	18247590	4	7.3093	7.6078	18.25-23.60	2, 3, 4, 5	XSL_E1, XSL_E3, XSL_E4, RZ_E4
q3B-3	3B	AX-94578704	419241149	4	6.9442	5.0857	417.26-423.79	2, 3, 5, 6	CDB_E2, CDB_E4, DF_E2, MJ_E2, CFL_E2
q3B-4	3B	AX-95083142	447232501	1	5.6925	6.0636	447.23	2, 4, 5	DF_E1, XCSJ_E4
q3B-5	3B	AX-94484138	457021564	3	9.5313	8.3151	455.49-457.02	2, 3, 4, 5, 6	DF_E2, DF_E4, MJ_E2, MJ_E4, CDB_E2
q3B-6	3B	AX-95235046	512515227	1	8.074	8.0501	512.52	2, 4, 5	CDB_E2, CDB_E4, CFL_E2
q3B-7	3B	AX-94660788	696327557	2	6.0431	3.7297	690.46-696.33	2, 4, 5	CFL_E1, CFL_E4
q3B-8	3B	AX-94494956	730345452	4	3.4606	3.1417	729.00-730.76	1, 6	DF_E4, MJ_E4, RZ_E4, XSL_E2
q3B-9	3B	AX-94834964	778483814	4	10.3736	6.8165	778.48-784.49	2, 3, 4, 5	MJ_E2, MJ_E4, CDB_E2, CDB_E4, DF_E2, DF_E4, RZ_E2, RZ_E4, XSL_E4
q3B-10	3B	AX-94532649	817185722	2	5.3442	5.365	817.19-819.86	1, 4	RZ_E2, RZ_E3, XCSJ_E3
q3D-1	3D	AX-94451179	7287907	3	9.1804	3.4741	3.98-7.28	1, 4, 5	RZ_E2, RZ_E4, DF_E1
q3D-2	3D	AX-95160997	41538695	3	5.8676	3.9158	39.34-41.54	1, 2, 4	XCSJ_E2, CJZ_E3
q3D-3	3D	AX-94392070	49201254	1	5.4113	3.6378	49.2	1	DF_E1, CJZ_E1, CDB_E2
q3D-4	3D	AX-94772498	307233256	3	3.8453	3.8155	305.63-307.23	4, 6	CFL_E2, CFL_E4
q3D-5	3D	AX-94382102	342521649	2	6.0799	5.0408	342.52-344.34	2, 3, 4, 5, 6	CJZ_E2, CJZ_E4, RZ_E2, XSL_E2, XSL_E4, XCSJ_E3
q3D-6	3D	AX-95161249	360334825	3	4.9507	3.7011	359.32-362.43	1, 2, 3, 4, 5, 6	CDB_E2, DF_E2, MJ_E2, RZ_E4
q3D-7	3D	AX-94798292	462203761	2	8.1291	5.5505	460.41-462.20	2, 3, 4, 5, 6	CDB_E1, CDB_E3, MJ_E1, MJ_E3, DF_E1, DF_E3
q4A-1	4A	AX-95631167	21635914	4	6.2071	3.5576	21.64-26.54	1	MJ_E1, XCSJ_E1, RZ_E3
q4A-2	4A	AX-94567141	594181112	3	2.3171	4.2352	594.18-594.69	1, 4	DF_E1, RZ_E2, CDB_E3
q4A-3	4A	AX-94978517	672616647	1	4.5537	3.7487	672.62	2, 4, 5	XCSJ_E1, XCSJ_E4,
q4B-1	4B	AX-95156879	3861096	3	1.9717	4.1254	3.86-6.08	4, 6	XSL_E1, CDB_E4, RZ_E4, DF_E4, MJ_E4
q4B-2	4B	AX-95120436	651799357	6	7.5734	10.3667	650.27-653.40	1, 2, 4, 5	CFL_E1, CFL_E4, CJZ_E1, XCSJ_E3, RZ_E2, RZ_E4
q4B-3	4B	AX-94694411	660719506	3	9.5148	7.2598	657.47-660.72	1, 2, 3, 4, 5, 6	CDB_E1, CDB_E4, DF_E4, MJ_E4, CJZ_E4
q4B-4	4B	AX-94828722	665345042	4	4.6085	6.4538	665.35-667.68	2, 4, 5, 6	MJ_E1, MJ_E2, CDB_E1, CDB_E2, DF_E1
q4D-1	4D	AX-95202302	665814724	2	6.8143	5.5482	504.51-506.72	2, 3, 4, 5, 6	RZ_E2, RZ_E4, CDB_E1, DF_E1, MJ_E1
q5A-1	5A	AX-94452354	481670094	3	6.3848	3.8682	481.67-482.35	3, 4, 5	RZ_E1, RZ_E2, XSL_E1, XCSJ_E1, CFL_E2
q5A-2	5A	AX-94399903	561173979	3	9.5736	7.2264	556.01-562.48	2, 3, 4, 5, 6	CDB_E2, CDB_E3, MJ_E2, MJ_E3, DF_E2, DF_E3, DF_E4, CJZ_E2
q5A-3	5A	AX-94927055	697724874	2	2.7862	6.302	690.96-697.72	1, 6	DF_E1, CJZ_E3, CJZ_E1, CDB_E1
q5A-4	5A	AX-94511212	705439523	21	10.3599	6.0888	704.52-708.44	2, 4, 5, 6	DF_E1, DF_E4, MJ_E1, CDB_E1, CDB_E4, CJZ_E4, CFL_E1
q5B-1	5B	AX-94711368	7034160	2	13.6337	8.788	6.84-7.03	1, 2, 4, 5, 6	RZ_E1, CJZ_E1, CDB_E1, DF_E1, MJ_E1, XSL_E3
q5B-2	5B	AX-94444500	166657293	2	6.4313	4.651	166.66-166.68	2, 4, 5	DF_E1, CJZ_E1, CJZ_E4
q5B-3	5B	AX-94432125	527256672	2	5.2695	3.6388	527.26-527.61	1, 4	CJZ_E2, CDB_E4, DF_E4, MJ_E3
q5B-4	5B	AX-95147096	607876339	2	4.9561	4.2125	606.02-607.88	4, 5, 6	XCSJ_E3, CJZ_E4, CFL_E4
q5B-5	5B	AX-94467062	682841795	2	5.9492	5.2789	682.84-685.04	2, 4, 5	CDB_E3, XCSJ_E4
q5D-1	5D	AX-94991433	3609894	1	13.4993	6.6721	3.61	1, 2, 3, 4, 5, 6, 7	XSL_E1, XSL_E2, XSL_E3, XSL_E4
q5D-2	5D	AX-95223175	489903407	3	6.5015	4.9725	489.90-495.62	2, 3, 6	MJ_E3, MJ_E4, DF_E3, DF_E4, RZ_E4, XCSJ_E3, CJZ_E4, CFL_E4
q6A-1	6A	AX-94775521	65553461	3	13.3588	11.7338	61.03-65.55	1, 2, 3, 4, 5	DF_E2, DF_E4, MJ_E2, MJ_E4, CDB_E2, CDB_E4, XCSJ_E2, XCSJ_E4, CJZ_E4
q6A-2	6A	AX-94913053	73552794	2	9.5925	9.5599	68.98-73.55	1, 2, 3, 5	CJZ_E2, CDB_E4, MJ_E4, RZ_E4
q6A-3	6A	AX-94643554	602915841	2	12.2462	6.1107	599.24-602.92	1, 4, 5	RZ_E2, RZ_E4, XSL_E2, CDB_E3, DF_E3, MJ_E3
q6B-1	6B	AX-94439435	11298582	1	6.9889	9.2345	11.3	2, 3, 4, 5	XSL_E1, XSL_E4
q6B-2	6B	AX-94879817	32203574	2	6.2984	3.9744	26.59-32.20	2, 4, 5	RZ_E1, RZ_E3, RZ_E4, CFL_E3, CDB_E3
q6B-3	6B	AX-94497531	643251027	2	5.808	5.0338	643.25-645.53	2, 5	XSL_E1, XSL_E4, DF_E3, MJ_E3
q6B-4	6B	AX-94473612	680159646	3	4.5907	3.878	680.16-683.65	1, 4, 5	RZ_E1, RZ_E2, CJZ_E4
q6B-5	6B	AX-94661897	688297021	2	6.677	4.7273	687.55-688.30	1, 2, 4, 5	XSL_E3, XSL_E4, CFL_E1, CDB_E1, DF_E1
q6B-6	6B	AX-95126301	720561140	3	2.9204	3.3346	718.38-720.56	2, 4	XCSJ_E2, RZ_E4
q6D-1	6D	AX-94943068	84935851	1	10.5479	6.3558	84.94	2, 3, 4, 5	XSL_E3, XSL_E4
q6D-2	6D	AX-94472993	467833307	7	10.3345	5.3931	465.96-470.63	1, 2, 4, 5	XCSJ_E1, XCSJ_E2, XSL_E4, RZ_E2, CFL_E1, DF_E1, CDB_E2, MJ_E2
q7A-1	7A	AX-94434042	1704226	2	15.3412	5.2514	1.70-2.10	1, 2, 5	XCSJ_E1, XSL_E4
q7A-2	7A	AX-94601136	69901493	2	5.0808	3.9502	69.36-69.90	2, 4, 5	XSL_E1, XSL_E3, XSL_E4
q7A-3	7A	AX-94750900	221682781	1	5.1824	3.9975	221.68	1	XSL_E2, XSL_E4, CFL_E2
q7A-4	7A	AX-94899530	247655696	1	3.9358	6.7285	247.66	2, 3, 5	CJZ_E3, CJZ_E4
q7A-5	7A	AX-95244641	521961664	1	10.5311	3.6001	521.96	2.5	DF_E2, DF_E4, MJ_E2
q7A-6	7A	AX-94665102	623813723	2	4.3658	3.3994	623.81-625.54	2, 4, 5	XSL_E2, XSL_E4
q7A-7	7A	AX-94821471	636230293	4	4.3849	3.4929	634.91-638.71	2, 4, 5	RZ_E1, RZ_E3, RZ_E4, CJZ_E1, XCSJ_E1
q7A-8	7A	AX-95104131	719587725	3	4.4914	3.5074	719.59-722.27	1, 3	RZ_E2, RZ_E3, XCSJ_E1
q7A-9	7A	AX-94709904	728244062	5	12.9312	#N/A	725.73-728.24	6	DF_E1, MJ_E1, XCSJ_E1, CJZ_E1, CDB_E1
q7B-1	7B	AX-95203056	38626693	2	9.4096	7.0581	33.90-38.63	1, 2, 3, 4, 5	DF_E2, DF_E4, MJ_E2, MJ_E4, CDB_E2, CFL_E3
q7B-2	7B	AX-94497402	607330964	2	8.7372	6.3165	607.33-611.72	2, 3, 4, 5, 6	CFL_E1, CFL_E2, CFL_E3, CFL_E4
q7D-1	7D	AX-94482935	398719475	1	7.8765	7.4095	398.72	1, 2, 3, 4, 5	XSL_E1, CJZ_E2, CJZ_E4
q7D-2	7D	AX-94489732	545659912	2	10.1737	4.5878	545.66-547.46	1, 2, 4	CJZ_E2, XSL_E4, RZ_E4
q7D-3	7D	AX-94852629	560833895	2	11.0993	7.7549	559.11-560.83	2, 3, 5	XSL_E3, CFL_E3, CFL_E4
q7D-4	7D	AX-94956586	626051127	4	15.9118	5.5397	626.05-629.87	1, 2, 3, 4, 5, 6	DF_E1, DF_E4, CJZ_E1, CJZ_E3, CJZ_E4, CDB_E1, CDB_E4, MJ_E1, MJ_E4, RZ_E4, XCSJ_E1, XCSJ_E4
q7D-5	7D	AX-94613317	634138826	3	6.5319	3.8313	634.14-635.56	1, 2, 3, 4, 5, 6	CFL_E2, CFL_E3, MJ_E1, DF_E1, XCSJ_E1, RZ_E2

## Sheet: 添加稳定时间表
Region associated	Chr.	SNP associated	Pos. (bp)	No	r2 (%)	LOD	Position interval(s)	Method	Trait-environment
q1A-1	1A	AX-95630408	24247379	1	11.1692	9.3866	24.25	2, 4, 5	DF_E1, XCSJ_E1, XCSJ_E3, XCSJ_E4
q1A-2	1A	AX-94694208	32088842	5	18.6943	9.9202	32.0888	1, 2, 3, 4, 5	DF_E1, DF_E3, CJZ_E1, CJZ_E3, CJZ_E4, MJ_E3, XCSJ_E3, XCSJ_E4, WDSJ_E2, WDSJ_E3, WDSJ_E4
q1A-3	1A	AX-94643507	427817632	2	1.6039	8.3819	427.82-433.56	1, 2, 4	CJZ_E1, XCSJ_E2
q1A-4	1A	AX-94445422	505675849	1	9.0521	11.8711	505.68	2, 4, 5	CJZ_E4, XCSJ_E3, XCSJ_E4
q1A-5	1A	AX-94385896	540656564	3	6.1833	8.3897	540.66-544.61	1, 2, 4, 5	CDB_E1, DF_E1, MJ_E1, CJZ_E2, XCSJ_E4
q1A-6	1A	AX-94916522	553706737	1	5.5697	8.5543	553.71	1, 2, 3, 4, 5	DF_E3, DF_E4, CDB_E3, CDB_E4, MJ_E3, MJ_E4, CJZ_E3
q1A-7	1A	AX-94592638	584683041	2	5.7568	3.6743	584.68-586.51	2, 5	XCSJ_E2, CDB_E1, DF_E1, DF_E4
q1B-1	1B	AX-94940584	15874646	9	0.5321	4.5216	11.63-17.36	4, 6	CDB_E4, CFL_E4, CJZ_E4, DF_E4, XCSJ_E2
q1B-2	1B	AX-95106982	548904068	4	14.806	3.125	548.90-553.65	1, 4	CFL_E1, RZ_E2, MJ_E1, CJZ_E4
q1D-1	1D	AX-94515014	2103316	3	4.0913	4.4209	0.47-3.97	1, 2	XSL_E3, CJZ_E3, RZ_E2
q1D-2	1D	AX-94685030	7347635	6	5.626	4.7809	6.77-11.62	5, 6	CJZ_E1, CJZ_E2, CJZ_E4, DF_E4, MJ_E4, RZ_E2, RZ_E4, CDB_E4, CFL_E4
q1D-3	1D	AX-94704082	15360379	5	4.4541	3.2721	15.36-19.13	1, 2, 4, 6	XSL_E3, XSL_E4, CDB_E4
q1D-4	1D	AX-94926263	34945066	2	5.3519	7.8365	34.95-38.66	1, 2, 3, 4, 5	XSL_E1, XSL_E4, CJZ_E3
q1D-5	1D	AX-94726528	69787756	4	6.924	3.1157	69.10-70.59	1, 6	CDB_E2, CDB_E4
q2A-1	2A	AX-94564840	710194426	3	17.3788	7.7653	710.19-716.49	1, 2, 5	CJZ_E1, CFL_E3, CFL_E4
q2A-2	2A	AX-94732478	728028914	3	9.8497	11.2229	723.10-729.20	2, 5, 6	DF_E1, MJ_E1, MJ_E2, XCSJ_E1, XCSJ_E4, CJZ_E1, CDB_E2
q2B-1	2B	AX-95024633	6210320	3	6.0027	6.7671	5.67-9.89	1, 2, 5	MJ_E2, MJ_E4, CDB_E2, CJZ_E3, CDB_E4, XSL_E2, DF_E4
q2B-2	2B	AX-94465179	65113663	2	3.8643	3.4575	65.11-65.14	2, 4	CJZ_E1, DF_E4,WDSJ_E2
q2B-3	2B	AX-94880760	72577479	2	6.9409	3.8936	72.58-72.58	2, 5	CDB_E1, RZ_E3
q2B-4	2B	AX-95081080	164938839	2	4.1216	3.3054	159.57-164.94	4, 5	CJZ_E1, CJZ_E2, DF_E1
q2B-5	2B	AX-94715326	417079946	3	15.7029	3.1321	417.08-423.90	1, 6	RZ_E4, RZ_E1
q2B-6	2B	AX-94693685	519015208	1	4.7296	5.2055	519.015	1,2,4,5	RZ_E4, RZ_E3
q2B-7	2B	AX-94868800	640984016	2	6.1137	7.4414	640.98-641.88	2, 4, 5	CFL_E1, CFL_E3, CFL_E4, CJZ_E4
q2B-8	2B	AX-94570110	703977510	2	4.4396	4.7727	703.98-705.04	1, 2, 3	MJ_E1, CJZ_E4
q2B-9	2B	AX-94634468	767374289	3	12.02	3.4307	763.63-767.37	1, 2, 4	DF_E1, MJ_E2, CDB_E2, RZ_E4
q2D-1	2D	AX-94634369	14413293	6	14.6516	10.0666	10.83-15.61	1, 6	CFL_E1, CJZ_E1, XSL_E1, MJ_E1, CDB_E4
q2D-2	2D	AX-94882684	16344549	5	8.0748	6.9129	16.34-17.63	1, 2, 3, 4, 5, 6, 7	MJ_E3, MJ_E4, CJZ_E3, CDB_E3, DF_E3, CFL_E2
q2D-3	2D	AX-95247247	106321038	2	6.2592	5.8451	106.32-110.05	1, 2, 3, 5	XCSJ_E1, CDB_E1, DF_E1, DF_E4
q2D-4	2D	AX-94752964	152008074	2	7.1692	3.2686	152.01-156.83	2, 3, 4, 5	XSL_E1, XSL_E3, XSL_E4, CFL_E2
q2D-5	2D	AX-94645906	373217722	1	7.4927	4.5132	373.22	4, 5	RZ_E2, XCSJ_E1
q2D-6	2D	AX-95217872	591022287	6	16.7487	3.1604	591.02-596.91	1, 2, 3, 4, 5, 6	CDB_E1, CDB_E4, MJ_E1, MJ_E4, CFL_E1, XCSJ_E1, CJZ_E3, DF_E3, WDSJ_E3
q2D-7	2D	AX-94945383	605327679	3	11.6169	6.8644	600.03-605.33	1, 2, 4, 5	CDB_E2, CDB_E3, CDB_E4, MJ_E2, MJ_E4, DF_E2, DF_E3, RZ_E2
q2D-8	2D	AX-94896663	609432515	1	9.9113	3.6719	609.43	1, 2, 4, 5	CDB_E1, CDB_E4, DF_E1, DF_E4, MJ_E1, XCSJ_E1
q2D-9	2D	AX-94429731	615471428	2	10.5549	4.154	615.47-618.90	1, 5	CJZ_E1, CJZ_E3, DF_E2, MJ_E2, CDB_E2
q2D-10	2D	AX-95169570	646594590	5	8.3989	5.3672	641.11-647.28	1, 2, 5	CJZ_E4, CFL_E1, XCSJ_E2, WDSJ_E4
q3A-1	3A	AX-94739609	15691226	5	11.6826	5.7731	10.30-15.69	1, 2, 3, 5	CJZ_E4, CJZ_E3, CDB_E1, MJ_E1, XCSJ_E1, RZ_E3
q3A-2	3A	AX-94394114	57857768	2	4.9738	4.8007	57.86-63.56	1, 3, 4	DF_E4, XCSJ_E2, XSL_E2
q3A-3	3A	AX-95075882	86369509	1	15.5	7.1282	86.37	1, 2, 3, 4, 5, 6	RZ_E1, RZ_E2, RZ_E4, XSL_E2, XSL_E4
q3A-4	3A	AX-94710748	326464823	1	8.8229	9.1276	326.46	2, 4, 5	CDB_E2, CDB_E4, DF_E2, MJ_E2, MJ_E4, XCSJ_E2, XCSJ_E3
q3A-5	3A	AX-94703498	444721412	2	8.3229	9.9546	441.86-444.72	1, 2, 4, 5	DF_E3, DF_E4, CDB_E3, MJ_E3,CFL_E3
q3A-6	3A	AX-95629522	649714193	2	5.4463	4.1767	645.41-649.71	2, 5, 6	CJZ_E1, CDB_E4, WDSJ_E4
q3A-7	3A	AX-95630201	683523980	3	10.8581	12.888	683.52-700.56	1, 2, 3, 4, 5	CJZ_E2, CJZ_E4, DF_E2, MJ_E2, XCSJ_E2
q3A-8	3A	AX-94417941	741240716	2	5.623	5.5712	737.30-741.24	1, 2, 5	RZ_E1, CFL_E2, CFL_E4
q3B-1	3B	AX-94418850	9881244	2	3.389	3.5119	9.88-13.76	2, 4, 5	CFL_E2, CFL_E4, MJ_E4, DF_E4, CDB_E4
q3B-2	3B	AX-94656528	18247590	4	7.3093	7.6078	18.25-23.60	2, 3, 4, 5	XSL_E1, XSL_E3, XSL_E4, RZ_E4
q3B-3	3B	AX-94578704	419241149	4	6.9442	5.0857	417.26-423.79	2, 3, 5, 6	CDB_E2, CDB_E4, DF_E2, MJ_E2, CFL_E2
q3B-4	3B	AX-95083142	447232501	1	5.6925	6.0636	447.23	2, 4, 5	DF_E1, XCSJ_E4
q3B-5	3B	AX-94484138	457021564	3	9.5313	8.3151	455.49-457.02	2, 3, 4, 5, 6	DF_E2, DF_E4, MJ_E2, MJ_E4, CDB_E2
q3B-6	3B	AX-95235046	512515227	1	8.074	8.0501	512.52	2, 4, 5	CDB_E2, CDB_E4, CFL_E2
q3B-7	3B	AX-94660788	696327557	2	6.0431	3.7297	690.46-696.33	2, 4, 5	CFL_E1, CFL_E4
q3B-8	3B	AX-94562553	728919189	5	12.1466	3.8173	728.92-730.76	1, 6	DF_E4, MJ_E4, RZ_E4, XSL_E2, WDSJ_E1
q3B-9	3B	AX-94834964	778483814	4	10.3736	6.8165	778.48-784.49	2, 3, 4, 5	MJ_E2, MJ_E4, CDB_E2, CDB_E4, DF_E2, DF_E4, RZ_E2, RZ_E4, XSL_E4
q3B-10	3B	AX-94532649	817185722	2	5.3442	5.365	817.19-819.86	1, 4	RZ_E2, RZ_E3, XCSJ_E3
q3D-1	3D	AX-94451179	7287907	3	9.1804	3.4741	3.98-7.28	1, 4, 5	RZ_E2, RZ_E4, DF_E1
q3D-2	3D	AX-95160997	41538695	3	5.8676	3.9158	39.34-41.54	1, 2, 4	XCSJ_E2, CJZ_E3
q3D-3	3D	AX-94392070	49201254	1	5.4113	3.6378	49.2	1	DF_E1, CJZ_E1, CDB_E2
q3D-4	3D	AX-94772498	307233256	3	3.8453	3.8155	305.63-307.23	4, 6	CFL_E2, CFL_E4
q3D-5	3D	AX-94382102	342521649	2	6.7076	6.0312	342.52-344.34	2, 3, 4, 5, 6	CJZ_E2, CJZ_E4, RZ_E2, XSL_E2, XSL_E4, XCSJ_E3, WDSJ_E3
q3D-6	3D	AX-95161249	360334825	3	4.9507	3.7011	359.32-362.43	1, 2, 3, 4, 5, 6	CDB_E2, DF_E2, MJ_E2, RZ_E4
q3D-7	3D	AX-94603083	460412585	2	8.7654	6.323	460.41-462.20	2, 3, 4, 5, 6	CDB_E1, CDB_E3, MJ_E1, MJ_E3, DF_E1, DF_E3, CJZ_E3, XCSJ_E3
q4A-1	4A	AX-95631167	21635914	4	6.2071	3.5576	21.64-26.54	1	MJ_E1, XCSJ_E1, RZ_E3
q4A-2	4A	AX-94567141	594181112	3	2.3171	4.2352	594.18-594.69	1, 4	DF_E1, RZ_E2, CDB_E3
q4A-3	4A	AX-94978517	672616647	1	4.5537	3.7487	672.62	2, 4, 5	XCSJ_E1, XCSJ_E4,
q4B-1	4B	AX-95156879	3861096	3	1.9717	4.1254	3.86-6.08	4, 6	XSL_E1, CDB_E4, RZ_E4, DF_E4, MJ_E4
q4B-2	4B	AX-95120436	651799357	6	7.5734	10.3667	650.27-653.40	1, 2, 4, 5	CFL_E1, CFL_E4, CJZ_E1, XCSJ_E3, RZ_E2, RZ_E4
q4B-3	4B	AX-94694411	660719506	3	9.5148	7.2598	657.47-660.72	1, 2, 3, 4, 5, 6	CDB_E1, CDB_E4, DF_E4, MJ_E4, CJZ_E4, WDSJ_E3
q4B-4	4B	AX-94828722	665345042	4	4.6085	6.4538	665.35-667.68	2, 4, 5, 6	MJ_E1, MJ_E2, CDB_E1, CDB_E2, DF_E1
q4D-1	4D	AX-95202302	665814724	2	6.8143	5.5482	504.51-506.72	2, 3, 4, 5, 6	RZ_E2, RZ_E4, CDB_E1, DF_E1, MJ_E1
q5A-1	5A	AX-94452354	481670094	3	6.3848	3.8682	481.67-482.35	3, 4, 5	RZ_E1, RZ_E2, RZ_E4, XSL_E1, XCSJ_E1, CFL_E2
q5A-2	5A	AX-94399903	561173979	3	9.5736	7.2264	556.01-562.48	2, 3, 4, 5, 6	CDB_E2, CDB_E3, MJ_E2, MJ_E3, DF_E2, DF_E3, DF_E4, CJZ_E2, WDSJ_E4
q5A-3	5A	AX-94927055	697724874	2	2.7862	6.302	690.96-697.72	1, 6	DF_E1, CJZ_E3, CJZ_E1, CDB_E1
q5A-4	5A	AX-94511212	705439523	21	10.3599	6.0888	704.52-708.44	2, 4, 5, 6	DF_E1, DF_E4, MJ_E1, CDB_E1, CDB_E4, CJZ_E4, CFL_E1
q5B-1	5B	AX-94711368	7034160	2	13.6337	8.788	6.84-7.03	1, 2, 4, 5, 6	RZ_E1, CJZ_E1, CDB_E1, DF_E1, MJ_E1, XSL_E3
q5B-2	5B	AX-94444500	166657293	2	6.4313	4.651	166.66-166.68	2, 4, 5	DF_E1, CJZ_E1, CJZ_E4
q5B-3	5B	AX-94432125	527256672	2	5.2695	3.6388	527.26-527.61	1, 4	CJZ_E2, CDB_E4, DF_E4, MJ_E3
q5B-4	5B	AX-95147096	607876339	2	4.9561	4.2125	606.02-607.88	4, 5, 6	XCSJ_E3, CJZ_E4, CFL_E4
q5B-5	5B	AX-94467062	682841795	2	5.9492	5.2789	682.84-685.04	2, 4, 5	CDB_E3, XCSJ_E4
q5D-1	5D	AX-94991433	3609894	1	17.9586	12.9006	3.61	1, 2, 3, 4, 5, 6, 7	XSL_E1, XSL_E2, XSL_E3, XSL_E4, CFL_E2, CFL_E4
q5D-2	5D	AX-95223175	489903407	3	6.5015	4.9725	489.90-495.62	2, 3, 6	MJ_E3, MJ_E4, DF_E3, DF_E4, RZ_E4, XCSJ_E3, CJZ_E4, CFL_E4
q6A-1	6A	AX-94775521	65553461	3	13.3588	11.7338	61.03-65.55	1, 2, 3, 4, 5	DF_E2, DF_E4, MJ_E2, MJ_E4, CDB_E2, CDB_E4, XCSJ_E2, XCSJ_E4, CJZ_E4
q6A-2	6A	AX-94913053	73552794	2	9.5925	9.5599	68.98-73.55	1, 2, 3, 5	CJZ_E2, CDB_E4, MJ_E4, RZ_E4
q6A-3	6A	AX-94643554	602915841	2	12.2462	6.1107	599.24-602.92	1, 4, 5	RZ_E2, RZ_E4, XSL_E2, CDB_E3, DF_E3, MJ_E3
q6B-1	6B	AX-94439435	11298582	1	6.9889	9.2345	11.3	2, 3, 4, 5	XSL_E1, XSL_E4
q6B-2	6B	AX-94587213	27999566	3	17.7282	3.618	26.59-32.20	1, 2, 4, 5	RZ_E1, RZ_E3, RZ_E4, CFL_E3, CDB_E3, WDSJ_E3
q6B-3	6B	AX-94497531	643251027	2	5.808	5.0338	643.25-645.53	2, 5	XSL_E1, XSL_E4, DF_E3, MJ_E3
q6B-4	6B	AX-94473612	680159646	3	4.5907	3.878	680.16-683.65	1, 4, 5	RZ_E1, RZ_E2, CJZ_E4
q6B-5	6B	AX-94661897	688297021	2	6.677	4.7273	687.55-688.30	1, 2, 4, 5	XSL_E3, XSL_E4, CFL_E1, CDB_E1, DF_E1
q6B-6	6B	AX-95126301	720561140	3	2.9204	3.3346	718.38-720.56	2, 4	XCSJ_E2, RZ_E4
q6D-1	6D	AX-94943068	84935851	1	10.5479	6.3558	84.94	2, 3, 4, 5	XSL_E3, XSL_E4
q6D-2	6D	AX-94472993	467833307	7	10.3345	5.3931	465.96-470.63	1, 2, 4, 5	XCSJ_E1, XCSJ_E2, XSL_E4, RZ_E2, CFL_E1, DF_E1, CDB_E2, MJ_E2
q7A-1	7A	AX-94434042	1704226	2	15.3412	5.2514	1.70-2.10	1, 2, 5	XCSJ_E1, XSL_E4
q7A-2	7A	AX-94601136	69901493	2	5.0808	3.9502	69.36-69.90	2, 4, 5	XSL_E1, XSL_E3, XSL_E4
q7A-3	7A	AX-94750900	221682781	1	5.1824	3.9975	221.68	1	XSL_E2, XSL_E4, CFL_E2
q7A-4	7A	AX-94899530	247655696	1	3.9358	6.7285	247.66	2, 3, 5	CJZ_E3, CJZ_E4
q7A-5	7A	AX-95244641	521961664	1	10.5311	3.6001	521.96	2.5	DF_E2, DF_E4, MJ_E2
q7A-6	7A	AX-94665102	623813723	2	4.3658	3.3994	623.81-625.54	2, 4, 5	XSL_E2, XSL_E4
q7A-7	7A	AX-94821471	636230293	4	4.3849	3.4929	634.91-638.71	2, 4, 5	RZ_E1, RZ_E3, RZ_E4, CJZ_E1, XCSJ_E1
q7A-8	7A	AX-95104131	719587725	3	4.4914	3.5074	719.59-722.27	1, 3	RZ_E2, RZ_E3, RZ_E4, XCSJ_E1
q7B-1	7B	AX-95203056	38626693	2	9.4096	7.0581	33.90-38.63	1, 2, 3, 4, 5	DF_E2, DF_E4, MJ_E2, MJ_E4, CDB_E2, CFL_E3
q7B-2	7B	AX-94497402	607330964	2	8.7372	6.3165	607.33-611.72	2, 3, 4, 5, 6	CFL_E1, CFL_E2, CFL_E3, CFL_E4
q7D-1	7D	AX-94482935	398719475	1	7.8765	7.4095	398.72	1, 2, 3, 4, 5	XSL_E1, CJZ_E2, CJZ_E4
q7D-2	7D	AX-94489732	545659912	2	10.1737	4.5878	545.66-547.46	1, 2, 4	CJZ_E2, XSL_E4, RZ_E4
q7D-3	7D	AX-94852629	560833895	2	11.0993	7.7549	559.11-560.83	2, 3, 5	XSL_E3, CFL_E3, CFL_E4
q7D-4	7D	AX-94956586	626051127	4	15.9118	5.5397	626.05-629.87	1, 2, 3, 4, 5, 6	DF_E1, DF_E4, CJZ_E1, CJZ_E3, CJZ_E4, CDB_E1, CDB_E4, MJ_E1, MJ_E4, XCSJ_E1, XCSJ_E4
q7D-5	7D	AX-94613317	634138826	3	6.5319	3.8313	634.14-635.56	1, 2, 3, 4, 5, 6	CFL_E2, CFL_E3, MJ_E1, DF_E1, XCSJ_E1, RZ_E2

## Sheet: 主要QTN
Table S5 Details of 105 QTN regions associated with nine quality traits via two single-locus and five multi-locus GWAS methods in wheat
Regiona	Chromosome	SNPb	Positon (bp)c	No.d	r2 (%)e	LOD	Position (Mb)	Methodf	Trait-environmentg
q1A-1	1A	AX-95630408	24247379	1	11.1692	9.3866	24.25	2, 4, 5	TSC_E1, DDT_E1, DDT_E3, DDT_E4
q1A-2	1A	AX-94694208	32088842	5	18.6943	9.9202	32.0888	1, 2, 3, 4, 5	TSC_E1, TSC_E3, SV_E1, SV_E3, SV_E4, WGC_E3, DDT_E3, DDT_E4, WDSJ_E2, WDSJ_E3, WDSJ_E4
q1A-3	1A	AX-94643507	427817632	2	1.6039	8.3819	427.82-433.56	1, 2, 4	SV_E1, DDT_E2
q1A-4	1A	AX-94445422	505675849	1	9.0521	11.8711	505.68	2, 4, 5	SV_E4, DDT_E3, DDT_E4
q1A-5	1A	AX-94385896	540656564	3	6.1833	8.3897	540.66-544.61	1, 2, 4, 5	GPC_E1, TSC_E1, WGC_E1, SV_E2, DDT_E4
q1A-6	1A	AX-94916522	553706737	1	5.5697	8.5543	553.71	1, 2, 3, 4, 5	TSC_E3, TSC_E4, GPC_E3, GPC_E4, WGC_E3, WGC_E4, SV_E3
q1A-7	1A	AX-94592638	584683041	2	5.7568	3.6743	584.68-586.51	2, 5	DDT_E2, GPC_E1, TSC_E1, TSC_E4
q1B-1	1B	AX-94940584	15874646	9	0.5321	4.5216	11.63-17.36	4, 6	GPC_E4, CFL_E4, SV_E4, TSC_E4, DDT_E2
q1B-2	1B	AX-95106982	548904068	4	14.806	3.125	548.90-553.65	1, 4	CFL_E1, GTW_E2, WGC_E1, SV_E4
q1D-1	1D	AX-94515014	2103316	3	4.0913	4.4209	0.47-3.97	1, 2	DWA_E3, SV_E3, GTW_E2
q1D-2	1D	AX-94685030	7347635	6	5.626	4.7809	6.77-11.62	5, 6	SV_E1, SV_E2, SV_E4, TSC_E4, WGC_E4, GTW_E2, GTW_E4, GPC_E4, CFL_E4
q1D-3	1D	AX-94704082	15360379	5	4.4541	3.2721	15.36-19.13	1, 2, 4, 6	DWA_E3, DWA_E4, GPC_E4
q1D-4	1D	AX-94926263	34945066	2	5.3519	7.8365	34.95-38.66	1, 2, 3, 4, 5	DWA_E1, DWA_E4, SV_E3
q1D-5	1D	AX-94726528	69787756	4	6.924	3.1157	69.10-70.59	1, 6	GPC_E2, GPC_E4
q2A-1	2A	AX-94564840	710194426	3	17.3788	7.7653	710.19-716.49	1, 2, 5	SV_E1, CFL_E3, CFL_E4
q2A-2	2A	AX-94732478	728028914	3	9.8497	11.2229	723.10-729.20	2, 5, 6	TSC_E1, WGC_E1, WGC_E2, DDT_E1, DDT_E4, SV_E1, GPC_E2
q2B-1	2B	AX-95024633	6210320	3	6.0027	6.7671	5.67-9.89	1, 2, 5	WGC_E2, WGC_E4, GPC_E2, SV_E3, GPC_E4, DWA_E2, TSC_E4
q2B-2	2B	AX-94465179	65113663	2	3.8643	3.4575	65.11-65.14	2, 4	SV_E1, TSC_E4,WDSJ_E2
q2B-3	2B	AX-94880760	72577479	2	6.9409	3.8936	72.58-72.58	2, 5	GPC_E1, GTW_E3
q2B-4	2B	AX-95081080	164938839	2	4.1216	3.3054	159.57-164.94	4, 5	SV_E1, SV_E2, TSC_E1
q2B-5	2B	AX-94715326	417079946	3	15.7029	3.1321	417.08-423.90	1, 6	GTW_E4, GTW_E1
q2B-6	2B	AX-94693685	519015208	1	4.7296	5.2055	519.015	1,2,4,5	GTW_E4, GTW_E3
q2B-7	2B	AX-94868800	640984016	2	6.1137	7.4414	640.98-641.88	2, 4, 5	CFL_E1, CFL_E3, CFL_E4, SV_E4
q2B-8	2B	AX-94570110	703977510	2	4.4396	4.7727	703.98-705.04	1, 2, 3	WGC_E1, SV_E4
q2B-9	2B	AX-94634468	767374289	3	12.02	3.4307	763.63-767.37	1, 2, 4	TSC_E1, WGC_E2, GPC_E2, GTW_E4
q2D-1	2D	AX-94634369	14413293	6	14.6516	10.0666	10.83-15.61	1, 6	CFL_E1, SV_E1, DWA_E1, WGC_E1, GPC_E4
q2D-2	2D	AX-94882684	16344549	5	8.0748	6.9129	16.34-17.63	1, 2, 3, 4, 5, 6, 7	WGC_E3, WGC_E4, SV_E3, GPC_E3, TSC_E3, CFL_E2
q2D-3	2D	AX-95247247	106321038	2	6.2592	5.8451	106.32-110.05	1, 2, 3, 5	DDT_E1, GPC_E1, TSC_E1, TSC_E4
q2D-4	2D	AX-94752964	152008074	2	7.1692	3.2686	152.01-156.83	2, 3, 4, 5	DWA_E1, DWA_E3, DWA_E4, CFL_E2
q2D-5	2D	AX-94645906	373217722	1	7.4927	4.5132	373.22	4, 5	GTW_E2, DDT_E1
q2D-6	2D	AX-95217872	591022287	6	16.7487	3.1604	591.02-596.91	1, 2, 3, 4, 5, 6	GPC_E1, GPC_E4, WGC_E1, WGC_E4, CFL_E1, DDT_E1, SV_E3, TSC_E3, WDSJ_E3
q2D-7	2D	AX-94945383	605327679	3	11.6169	6.8644	600.03-605.33	1, 2, 4, 5	GPC_E2, GPC_E3, GPC_E4, WGC_E2, WGC_E4, TSC_E2, TSC_E3, GTW_E2
q2D-8	2D	AX-94896663	609432515	1	9.9113	3.6719	609.43	1, 2, 4, 5	GPC_E1, GPC_E4, TSC_E1, TSC_E4, WGC_E1, DDT_E1
q2D-9	2D	AX-94429731	615471428	2	10.5549	4.154	615.47-618.90	1, 5	SV_E1, SV_E3, TSC_E2, WGC_E2, GPC_E2
q2D-10	2D	AX-95169570	646594590	5	8.3989	5.3672	641.11-647.28	1, 2, 5	SV_E4, CFL_E1, DDT_E2, WDSJ_E4
q3A-1	3A	AX-94739609	15691226	5	11.6826	5.7731	10.30-15.69	1, 2, 3, 5	SV_E4, SV_E3, GPC_E1, WGC_E1, DDT_E1, GTW_E3
q3A-2	3A	AX-94394114	57857768	2	4.9738	4.8007	57.86-63.56	1, 3, 4	TSC_E4, DDT_E2, DWA_E2
q3A-3	3A	AX-95075882	86369509	1	15.5	7.1282	86.37	1, 2, 3, 4, 5, 6	GTW_E1, GTW_E2, GTW_E4, DWA_E2, DWA_E4
q3A-4	3A	AX-94710748	326464823	1	8.8229	9.1276	326.46	2, 4, 5	GPC_E2, GPC_E4, TSC_E2, WGC_E2, WGC_E4, DDT_E2, DDT_E3
q3A-5	3A	AX-94703498	444721412	2	8.3229	9.9546	441.86-444.72	1, 2, 4, 5	TSC_E3, TSC_E4, GPC_E3, WGC_E3,CFL_E3
q3A-6	3A	AX-95629522	649714193	2	5.4463	4.1767	645.41-649.71	2, 5, 6	SV_E1, GPC_E4, WDSJ_E4
q3A-7	3A	AX-95630201	683523980	3	10.8581	12.888	683.52-700.56	1, 2, 3, 4, 5	SV_E2, SV_E4, TSC_E2, WGC_E2, DDT_E2
q3A-8	3A	AX-94417941	741240716	2	5.623	5.5712	737.30-741.24	1, 2, 5	GTW_E1, CFL_E2, CFL_E4
q3B-1	3B	AX-94418850	9881244	2	3.389	3.5119	9.88-13.76	2, 4, 5	CFL_E2, CFL_E4, WGC_E4, TSC_E4, GPC_E4
q3B-2	3B	AX-94656528	18247590	4	7.3093	7.6078	18.25-23.60	2, 3, 4, 5	DWA_E1, DWA_E3, DWA_E4, GTW_E4
q3B-3	3B	AX-94578704	419241149	4	6.9442	5.0857	417.26-423.79	2, 3, 5, 6	GPC_E2, GPC_E4, TSC_E2, WGC_E2, CFL_E2
q3B-4	3B	AX-95083142	447232501	1	5.6925	6.0636	447.23	2, 4, 5	TSC_E1, DDT_E4
q3B-5	3B	AX-94484138	457021564	3	9.5313	8.3151	455.49-457.02	2, 3, 4, 5, 6	TSC_E2, TSC_E4, WGC_E2, WGC_E4, GPC_E2
q3B-6	3B	AX-95235046	512515227	1	8.074	8.0501	512.52	2, 4, 5	GPC_E2, GPC_E4, CFL_E2
q3B-7	3B	AX-94660788	696327557	2	6.0431	3.7297	690.46-696.33	2, 4, 5	CFL_E1, CFL_E4
q3B-8	3B	AX-94562553	728919189	5	12.1466	3.8173	728.92-730.76	1, 6	TSC_E4, WGC_E4, GTW_E4, DWA_E2, WDSJ_E1
q3B-9	3B	AX-94834964	778483814	4	10.3736	6.8165	778.48-784.49	2, 3, 4, 5	WGC_E2, WGC_E4, GPC_E2, GPC_E4, TSC_E2, TSC_E4, GTW_E2, GTW_E4, DWA_E4
q3B-10	3B	AX-94532649	817185722	2	5.3442	5.365	817.19-819.86	1, 4	GTW_E2, GTW_E3, DDT_E3
q3D-1	3D	AX-94451179	7287907	3	9.1804	3.4741	3.98-7.28	1, 4, 5	GTW_E2, GTW_E4, TSC_E1
q3D-2	3D	AX-95160997	41538695	3	5.8676	3.9158	39.34-41.54	1, 2, 4	DDT_E2, SV_E3
q3D-3	3D	AX-94392070	49201254	1	5.4113	3.6378	49.2	1	TSC_E1, SV_E1, GPC_E2
q3D-4	3D	AX-94772498	307233256	3	3.8453	3.8155	305.63-307.23	4, 6	CFL_E2, CFL_E4
q3D-5	3D	AX-94382102	342521649	2	6.7076	6.0312	342.52-344.34	2, 3, 4, 5, 6	SV_E2, SV_E4, GTW_E2, DWA_E2, DWA_E4, DDT_E3, WDSJ_E3
q3D-6	3D	AX-95161249	360334825	3	4.9507	3.7011	359.32-362.43	1, 2, 3, 4, 5, 6	GPC_E2, TSC_E2, WGC_E2, GTW_E4
q3D-7	3D	AX-94603083	460412585	2	8.7654	6.323	460.41-462.20	2, 3, 4, 5, 6	GPC_E1, GPC_E3, WGC_E1, WGC_E3, TSC_E1, TSC_E3, SV_E3, DDT_E3
q4A-1	4A	AX-95631167	21635914	4	6.2071	3.5576	21.64-26.54	1	WGC_E1, DDT_E1, GTW_E3
q4A-2	4A	AX-94567141	594181112	3	2.3171	4.2352	594.18-594.69	1, 4	TSC_E1, GTW_E2, GPC_E3
q4A-3	4A	AX-94978517	672616647	1	4.5537	3.7487	672.62	2, 4, 5	DDT_E1, DDT_E4,
q4B-1	4B	AX-95156879	3861096	3	1.9717	4.1254	3.86-6.08	4, 6	DWA_E1, GPC_E4, GTW_E4, TSC_E4, WGC_E4
q4B-2	4B	AX-95120436	651799357	6	7.5734	10.3667	650.27-653.40	1, 2, 4, 5	CFL_E1, CFL_E4, SV_E1, DDT_E3, GTW_E2, GTW_E4
q4B-3	4B	AX-94694411	660719506	3	9.5148	7.2598	657.47-660.72	1, 2, 3, 4, 5, 6	GPC_E1, GPC_E4, TSC_E4, WGC_E4, SV_E4, WDSJ_E3
q4B-4	4B	AX-94828722	665345042	4	4.6085	6.4538	665.35-667.68	2, 4, 5, 6	WGC_E1, WGC_E2, GPC_E1, GPC_E2, TSC_E1
q4D-1	4D	AX-95202302	665814724	2	6.8143	5.5482	504.51-506.72	2, 3, 4, 5, 6	GTW_E2, GTW_E4, GPC_E1, TSC_E1, WGC_E1
q5A-1	5A	AX-94452354	481670094	3	6.3848	3.8682	481.67-482.35	3, 4, 5	GTW_E1, GTW_E2, GTW_E4, DWA_E1, DDT_E1, CFL_E2
q5A-2	5A	AX-94399903	561173979	3	9.5736	7.2264	556.01-562.48	2, 3, 4, 5, 6	GPC_E2, GPC_E3, WGC_E2, WGC_E3, TSC_E2, TSC_E3, TSC_E4, SV_E2, WDSJ_E4
q5A-3	5A	AX-94927055	697724874	2	2.7862	6.302	690.96-697.72	1, 6	TSC_E1, SV_E3, SV_E1, GPC_E1
q5A-4	5A	AX-94511212	705439523	21	10.3599	6.0888	704.52-708.44	2, 4, 5, 6	TSC_E1, TSC_E4, WGC_E1, GPC_E1, GPC_E4, SV_E4, CFL_E1
q5B-1	5B	AX-94711368	7034160	2	13.6337	8.788	6.84-7.03	1, 2, 4, 5, 6	GTW_E1, SV_E1, GPC_E1, TSC_E1, WGC_E1, DWA_E3
q5B-2	5B	AX-94444500	166657293	2	6.4313	4.651	166.66-166.68	2, 4, 5	TSC_E1, SV_E1, SV_E4
q5B-3	5B	AX-94432125	527256672	2	5.2695	3.6388	527.26-527.61	1, 4	SV_E2, GPC_E4, TSC_E4, WGC_E3
q5B-4	5B	AX-95147096	607876339	2	4.9561	4.2125	606.02-607.88	4, 5, 6	DDT_E3, SV_E4, CFL_E4
q5B-5	5B	AX-94467062	682841795	2	5.9492	5.2789	682.84-685.04	2, 4, 5	GPC_E3, DDT_E4
q5D-1	5D	AX-94991433	3609894	1	17.9586	12.9006	3.61	1, 2, 3, 4, 5, 6, 7	DWA_E1, DWA_E2, DWA_E3, DWA_E4, CFL_E2, CFL_E4
q5D-2	5D	AX-95223175	489903407	3	6.5015	4.9725	489.90-495.62	2, 3, 6	WGC_E3, WGC_E4, TSC_E3, TSC_E4, GTW_E4, DDT_E3, SV_E4, CFL_E4
q6A-1	6A	AX-94775521	65553461	3	13.3588	11.7338	61.03-65.55	1, 2, 3, 4, 5	TSC_E2, TSC_E4, WGC_E2, WGC_E4, GPC_E2, GPC_E4, DDT_E2, DDT_E4, SV_E4
q6A-2	6A	AX-94913053	73552794	2	9.5925	9.5599	68.98-73.55	1, 2, 3, 5	SV_E2, GPC_E4, WGC_E4, GTW_E4
q6A-3	6A	AX-94643554	602915841	2	12.2462	6.1107	599.24-602.92	1, 4, 5	GTW_E2, GTW_E4, DWA_E2, GPC_E3, TSC_E3, WGC_E3
q6B-1	6B	AX-94439435	11298582	1	6.9889	9.2345	11.3	2, 3, 4, 5	DWA_E1, DWA_E4
q6B-2	6B	AX-94587213	27999566	3	17.7282	3.618	26.59-32.20	1, 2, 4, 5	GTW_E1, GTW_E3, GTW_E4, CFL_E3, GPC_E3, WDSJ_E3
q6B-3	6B	AX-94497531	643251027	2	5.808	5.0338	643.25-645.53	2, 5	DWA_E1, DWA_E4, TSC_E3, WGC_E3
q6B-4	6B	AX-94473612	680159646	3	4.5907	3.878	680.16-683.65	1, 4, 5	GTW_E1, GTW_E2, SV_E4
q6B-5	6B	AX-94661897	688297021	2	6.677	4.7273	687.55-688.30	1, 2, 4, 5	DWA_E3, DWA_E4, CFL_E1, GPC_E1, TSC_E1
q6B-6	6B	AX-95126301	720561140	3	2.9204	3.3346	718.38-720.56	2, 4	DDT_E2, GTW_E4
q6D-1	6D	AX-94943068	84935851	1	10.5479	6.3558	84.94	2, 3, 4, 5	DWA_E3, DWA_E4
q6D-2	6D	AX-94472993	467833307	7	10.3345	5.3931	465.96-470.63	1, 2, 4, 5	DDT_E1, DDT_E2, DWA_E4, GTW_E2, CFL_E1, TSC_E1, GPC_E2, WGC_E2
q7A-1	7A	AX-94434042	1704226	2	15.3412	5.2514	1.70-2.10	1, 2, 5	DDT_E1, DWA_E4
q7A-2	7A	AX-94601136	69901493	2	5.0808	3.9502	69.36-69.90	2, 4, 5	DWA_E1, DWA_E3, DWA_E4
q7A-3	7A	AX-94750900	221682781	1	5.1824	3.9975	221.68	1	DWA_E2, DWA_E4, CFL_E2
q7A-4	7A	AX-94899530	247655696	1	3.9358	6.7285	247.66	2, 3, 5	SV_E3, SV_E4
q7A-5	7A	AX-95244641	521961664	1	10.5311	3.6001	521.96	2.5	TSC_E2, TSC_E4, WGC_E2
q7A-6	7A	AX-94665102	623813723	2	4.3658	3.3994	623.81-625.54	2, 4, 5	DWA_E2, DWA_E4
q7A-7	7A	AX-94821471	636230293	4	4.3849	3.4929	634.91-638.71	2, 4, 5	GTW_E1, GTW_E3, GTW_E4, SV_E1, DDT_E1
q7A-8	7A	AX-95104131	719587725	3	4.4914	3.5074	719.59-722.27	1, 3	GTW_E2, GTW_E3, GTW_E4, DDT_E1
q7B-1	7B	AX-95203056	38626693	2	9.4096	7.0581	33.90-38.63	1, 2, 3, 4, 5	TSC_E2, TSC_E4, WGC_E2, WGC_E4, GPC_E2, CFL_E3
q7B-2	7B	AX-94497402	607330964	2	8.7372	6.3165	607.33-611.72	2, 3, 4, 5, 6	CFL_E1, CFL_E2, CFL_E3, CFL_E4
q7D-1	7D	AX-94482935	398719475	1	7.8765	7.4095	398.72	1, 2, 3, 4, 5	DWA_E1, SV_E2, SV_E4
q7D-2	7D	AX-94489732	545659912	2	10.1737	4.5878	545.66-547.46	1, 2, 4	SV_E2, DWA_E4, GTW_E4
q7D-3	7D	AX-94852629	560833895	2	11.0993	7.7549	559.11-560.83	2, 3, 5	DWA_E3, CFL_E3, CFL_E4
q7D-4	7D	AX-94956586	626051127	4	15.9118	5.5397	626.05-629.87	1, 2, 3, 4, 5, 6	TSC_E1, TSC_E4, SV_E1, SV_E3, SV_E4, GPC_E1, GPC_E4, WGC_E1, WGC_E4, DDT_E1, DDT_E4
q7D-5	7D	AX-94613317	634138826	3	6.5319	3.8313	634.14-635.56	1, 2, 3, 4, 5, 6	CFL_E2, CFL_E3, WGC_E1, TSC_E1, DDT_E1, GTW_E2
a: QTN regions which was detected at least in two environments three times.
b: QTNs that were most significantly associated with the trait.
c: QTN position (bp) on wheat genome assembly IWGSC refseq v1.1.
d: The number of significant QTNs identified in the region.
e: The proportion of phenotypic variance explained by the most significant QTN in each region.
f: The mrMLM, FASTmrMLM, FASTmrEMMA, pLARmEB, pKWmEB, GLM and MLM methods were marked from 1 to 7, respectively.
g: The trait-environment combination of QTN. Traits are defined in Table 1 and Table 2, and E1 to E4 denote 2016, 2017, 2018 and BLUP, respectively.
The bold values denote core QTL.

## Sheet: 表注
	1	mrMLM	1
	2	FASTmrMLM	2		沉降值2017	CJZ_E1
	3	FASTmrEMMA	3		沉降值2018	CJZ_E2
	4	pLARmEB	4		沉降值2019	CJZ_E3
	5	pKWmEB	5		沉降值BLUP	CJZ_E4
	6	GLM	6		出粉率2017	CFL_E1
	7	MLM	7		出粉率2018	CFL_E2
	E1	2017	E1		出粉率2019	CFL_E3
	E2	2018	E2		出粉率BLUP	CFL_E4
	E3	2019	E3		粗蛋白干基2017	CDB_E1
	E4	BLUP	E4		粗蛋白干基2018	CDB_E2
					粗蛋白干基2019	CDB_E3
					粗蛋白干基BLUP	CDB_E4
					淀粉2017	DF_E1
					淀粉2018	DF_E2
					淀粉2019	DF_E3
					淀粉BLUP	DF_E4
					面筋2017	MJ_E1
					面筋2018	MJ_E2
					面筋2019	MJ_E3
					面筋BLUP	MJ_E4
					容重2017	RZ_E1
					容重2018	RZ_E2
					容重2019	RZ_E3
					容重BLUP	RZ_E4
					稳定时间2017	WDSJ_E1
					稳定时间2018	WDSJ_E2
					稳定时间2019	WDSJ_E3
					稳定时间BLUP	WDSJ_E4
					吸水率2017	XSL_E1
					吸水率2018	XSL_E2
					吸水率2019	XSL_E3
					吸水率BLUP	XSL_E4
					形成时间2017	XCSJ_E1
					形成时间2018	XCSJ_E2
					形成时间2019	XCSJ_E3
					形成时间BLUP	XCSJ_E4
