# Supplementary material for: Multi-Locus GWAS of Quality Traits in Bread Wheat: Mining More Candidate Genes and Possible Regulatory Network
Source: Front Plant Sci. 2020 Jul 31;11:1091. doi: 10.3389/fpls.2020.01091 (PMC7411135; doi:10.3389/fpls.2020.01091)
Supplement: Supplementary file 1 [file DataSheet_1.zip › Table S6.XLSX]

## Sheet: Sheet1
Table S6 The overlapped QTLs between present and previous studies.
Region	Chromosome	Position (Mb)	R2 (%)	Previous reported QTLa	Marker Interval	Physical Intervals (Mb)	Referenceb
q1A-1	1A	24.25	11.1692	Q.DT.scau-1A.1 (DDT)	Xwmc611	4.32-27.27	Li et al. 2013
q1A-2	1A	32.0888	18.6943	qFWA.1A.1(DWA), qDST.1A.1(DST)	Xpsp2999	4.2-34.25	Kuchel et al. 2006
q1A-7	1A	584.68-586.51	5.7568	Q.Tst.crc-1A (TSC)	barc158	581.23-593.3	McCartney et al. 2006
q1D-2	1D	6.77-11.62	5.626	qSDS.1D.1 (SV), qGPC.1D.1(GPC); Q.GPC.scau-1D(GPC), Q.WGC.scau-1D(WGC)	cfd61—cfd72; Xwmc222	15.41-195.01 17.26	Tsilo et al. 2013; Li et al. 2013
q1D-4	1D	34.95-38.66	5.3519	Q.bovs.crc-1D	gdm33	24.15-39.27	McCartney et al. 2006
q2A-1	2A	710.19-716.49	17.3788	qFY.2A.1(FY)	Xgwm558	692.45-708.52	Kuchel et al. 2006
q2A-2	2A	723.10-729.20	9.8497	qFWA.2A.1(DWA)	Xgwm558	692.45-721.37	Kuchel et al. 2006
q2B-1	2B	5.67-9.89	6.0027	Q.Fab.crc-2B (DWA)	wmc764	8.07	McCartney et al. 2006
q2D-4	2D	152.01-156.83	7.1692	qFWA.2D.1(DWA)	wmc503—cfd43	119.63-159.30	Tsilo et al. 2013
q2D-6	2D	591.02-596.91	16.7487	qFP.2D.1, qFWA.2D.1(DWA)	Xgwm484–Xwmc144	587.12-604.21	Kuchel et al. 2006
q2D-7	2D	600.03-605.33	11.6169	qFP.2D.1, qFWA.2D.1(DWA)	Xgwm484–Xwmc144	587.12-604.21	Kuchel et al. 2006
q2D-10	2D	641.11-647.28	8.3989	qFWA.2D.2(DWA)	Xgwm539–Xcfd44	632.78-642.12	Kuchel et al. 2006
q3A-4	3A	326.46	8.8229	HN_GPC_3A_119.9(GPC)	Xgwm666a-3A	328.45	Wheat URGI database
q3B-2	3B	18.25-23.60	7.3093	qGPC.3B.1 (GPC)	cfb3059—cfb3375	7.25-22.22	Tsilo et al. 2013
q4B-2	4B	650.27-653.40	7.5734	qSD.4B.1(SV)	wmc47—wmc652	622.22-644.87	Tsilo et al. 2013
q4B-3	4B	657.47-660.72	9.5148	sb.9.HN_GPC_4B2_27.6(GPC)	XwPt-4535-4B2	658.24	Wheat URGI database
q5D-1	5D	3.61	17.9586	qDST.5D.1(DST), qHW.5D.1	barc130—gwm190	0.76-6.48	Tsilo et al. 2013
q6B-2	6B	26.59-32.20	17.7282	Q.GPC.scau.6B (GPC)	Xwmc597	24.52-42.37	Li et al. 2013
q6D-2	6D	465.96-470.63	10.3345	qFY.6D.1 (FY)	Xgdm141–Xgwm325	405.85-472.16	Kuchel et al. 2006
q7A-7	7A	634.91-638.71	4.3849	qGPC.7A.1(GPC), qSDS.7A.1 (SV)	wmc525—cwem53b	628.75-713.85	Tsilo et al. 2013
q7D-4	7D	626.05-629.87	15.9118	Q.DT.scau-7D (DDT)	Xwmc634	623.76	Li et al. 2013
a The original names of previous reported QTLs, with the corresponding abbreviations in this study. GPC: grain protein content, TSC: total starch content, WGC: wet gluten content, SV: SDS-sedimentation volume, FY: flour yeild, DWA: dough water absorption, DDT: dough development time, DST: dough stability time.
Li, H.M., Tang, Z.X., Zhang, H.Q., Yan, B.J., and Ren, Z.L. (2013). Major quality trait analysis and QTL detection in hexaploid wheat in humid rain-fed agriculture. Genet Mol Res 12(2), 1740-1751. doi: 10.4238/2013.May.21.5.
Kuchel, H., Langridge, P., Mosionek, L., Williams, K., and Jefferies, S.P. (2006). The genetic control of milling yield, dough rheology and baking quality of wheat. Theor Appl Genet 112(8), 1487-1495. doi: 10.1007/s00122-006-0252-z.
Mccartney, C.A., Somers, D.J., Lukow, O., Ames, N., and Mccallum, B.D. (2006). QTL analysis of quality traits in the spring wheat cross RL4452 × ‘AC Domain’. Plant Breeding 125(6), 565-575. doi: 10.1111/j.1439-0523.2006.01256.x.
Tsilo, T.J., Nygard, G., Khan, K., Simsek, S., Hareland, G.A., Chao, S., et al. (2013). Molecular genetic mapping of QTL associated with flour water absorption and farinograph related traits in bread wheat. Euphytica 194(2), 293-302. doi: 10.1007/s10681-013-0906-2.
Wheat URGI: http://wheat-urgi.versailles.inra.fr
