# Supplementary material for: Multi-Locus GWAS of Quality Traits in Bread Wheat: Mining More Candidate Genes and Possible Regulatory Network
Source: Front Plant Sci. 2020 Jul 31;11:1091. doi: 10.3389/fpls.2020.01091 (PMC7411135; doi:10.3389/fpls.2020.01091)
Supplement: Supplementary file 1 [file DataSheet_1.zip › Table S7.XLSX]

## Sheet: sheet1
Table S7 The detailed expression and functional annotation information of 318 candidate genes in or near the QTN regions.
Region	Chromosome	QTN Position (Mb)	Candidate Gene ID	Gene Position (Mb)	TPM values in six main tissuesa							TPM values in four tissues during grain developmentb				Annotation by Nr database
					Root	Leaf	Peduncle	Awns	Glume	Grain		Mature embyro	Transition endosperm	Leaf late endosperm	Leaf early seed coat
q1A-1	1A	24.25	TraesCS1A02G040600	22.2948	24.1947	27.7453	35.7556	39.2968	35.4448	12.8218		570.25	206.3	305.59	233.27	Glucose-6-phosphate isomerase
q1A-1	1A	24.25	TraesCS1A02G044200	24.9436	5.15129	7.52934	8.41681	6.8863	7.1846	9.11881		978.212	436.733	39.7518	719.129	Protein transport SEC13-like protein
q1A-1	1A	24.25	TraesCS1A02G044800	25.7014	9.7764	3.13344	3.36421	3.66934	3.65267	5.20792		186.201	36.0776	5.3911	51.1055	UDP galactose transporter-related protein
q1A-1	1A	24.25	TraesCS1A02G045400	26.9656	10.7519	15.96	12.357	10.786	11.8635	12.3991		157.627	61.789	15.0778	181.272	Beta-hexosaminidase
q1A-1	1A	24.25	TraesCS1A02G045500	27.0544	0	0	0	0	0	17.2593		0	54.4849	36.749	65.6375	SEC14 cytosolic factor family protein / phosphoglyceride transfer family protein
q1A-1	1A	24.25	TraesCS1A02G045700	27.2492	83.7066	42.2978	59.8577	41.3439	35.7908	94.6178		1434.66	359.926	97.6291	900.018	Glutathione S-transferase
q1A-1	1A	24.25	TraesCS1A02G045800	27.2582	17.1096	3.6691	35.6335	13.4917	14.6563	16.6799		236.581	128.853	25.2779	400.949	11S seed storage globulin A
q1A-2	1A	32.0888	TraesCS1A02G049700	31.7784	53.5405	28.9041	38.0038	31.3703	36.4305	56.1485		3767.35	392.56	68.0596	581.551	Arginine/serine-rich splicing factor, putative
q1A-2	1A	32.0888	TraesCS1A02G050400	32.26	11.8492	0	0.00873537	0	0	3.8312		0	1.12791	25.3609	0	Bidirectional sugar transporter SWEET
q1A-2	1A	32.0888	TraesCS1A02G050600	32.2913	0	0.0509369	0.038394	0	0.232835	60.8963		0	5478.22	39.0632	23880.5	Defensin
q1A-2	1A	32.0888	TraesCS1A02G050700	32.3021	0.0231396	0	0	0	0	5.70315		0	2866.71	18.4328	7884.08	Defensin
q1A-2	1A	32.0888	TraesCS1A02G050800	32.4513	0	0	0	0	0	22.1761		8.95893	7331.8	165.634	71863.7	Defensin
q1A-2	1A	32.0888	TraesCS1A02G051900	33.3754	8.7196	8.29056	9.51863	7.46546	6.33521	15.4038		10.5	110.565	8.24416	316.605	transmembrane protein
q1A-2	1A	32.0888	TraesCS1A02G052300	34.4061	0.989673	0.110244	0.384919	0.202002	0.534158	8.39567		92.5011	95.2406	2.07507	393.459	GDSL esterase/lipase
q1A-3	1A	427.82-433.56	TraesCS1A02G238900	425.713	20.5038	9.60661	13.7555	12.951	12.9749	14.0349		107.554	68.2687	6.50835	117.962	Alpha-glucosidase like protein
q1A-3	1A	427.82-433.56	TraesCS1A02G240400	427.521	2.56059	2.54922	3.11293	3.10721	3.39413	5.98979		24.2804	20.5317	6.37887	15.557	1,4-alpha-glucan branching enzyme GlgB 1
q1A-3	1A	427.82-433.56	TraesCS1A02G241300	428.973	12.5833	9.55492	6.41103	7.3098	7.54861	10.2018		360.387	40.8966	3.83772	103.344	Hyp O-arabinosyltransferase homolog
q1A-3	1A	427.82-433.56	TraesCS1A02G244700	432.765	6.29997	2.32607	6.27722	2.95786	4.70781	6.55172		295.184	28.1458	5.22743	123.206	Beta-mannosidase, putative
q1A-4	1A	505.68	TraesCS1A02G313200	505.268	1.09	0.66692	1.18725	0.813589	0.674693	1.58348		455.229	216.367	34.5919	233.302	Hydroxyproline-rich glycoprotein family protein, putative
q1A-4	1A	505.68	TraesCS1A02G313900	505.481	2.75494	0.555452	1.40401	0.914922	1.67475	17.9566		0	438.443	69.227	114.56	Metacaspase
q1A-4	1A	505.68	TraesCS1A02G317100	508.628	0.663076	0.722377	0.614921	0.7594	0.509814	5.68528		472.32	467.958	31.4321	109.549	Histone deacetylase
q1A-4	1A	505.68	TraesCS1A02G317500	508.929	48.7377	8.249	28.8454	7.64124	14.2042	169.061		71.3251	5701.74	21841.6	4959.48	High molecular weight glutenin subunit
q1A-5	1A	540.66-544.61	TraesCS1A02G353300	536.958	0	0	0	0	0	0		171.042	9.11624	0.630696	178.538	Glycogen synthase
q1A-5	1A	540.66-544.61	TraesCS1A02G358800	540.402	13.093	13.3411	9.76009	16.118	17.9704	9.04192		82.1495	57.568	10.8164	198.889	Beta-galactosidase
q1A-5	1A	540.66-544.61	TraesCS1A02G359800	541.319	15.3609	0	0	0.043478	0.04813	7.08145		0	196.465	1.86891	43.4976	Histone H3
q1A-5	1A	540.66-544.61	TraesCS1A02G359900	541.344	9.86052	0.0565277	0	0	0	2.96037		0	602.729	6.48843	31.4073	Histone H4
q1A-5	1A	540.66-544.61	TraesCS1A02G360000	541.381	32.0719	0.0466639	0.108683	0.0253986	0.241227	18.1568		0	1295.91	25.1812	321.395	Histone H3
q1A-5	1A	540.66-544.61	TraesCS1A02G360200	541.463	62.6216	0.171781	0.0644662	0.217626	0.279594	33.2881		73.627	9279.61	186.804	2640.71	Histone H3
q1A-5	1A	540.66-544.61	TraesCS1A02G363000	543.928	46.6495	0.047015	0.167413	0.0515937	0	16.8208		114.298	591.91	11.0784	429.52	Histone H4
q1A-5	1A	540.66-544.61	TraesCS1A02G363100	543.93	41.0146	15.3216	26.2055	12.8037	14.4194	18.7218		232.074	88.2323	21.1239	303.971	Vesicle transport V-SNARE protein
q1A-5	1A	540.66-544.61	TraesCS1A02G364000	544.177	0.196157	0.0119875	0.0161029	0.594446	0.603482	11.7855		164476	284.309	275.372	674.279	Late embryogenesis abundant protein
q1A-5	1A	540.66-544.61	TraesCS1A02G365300	544.493	0.506592	0	0.00675363	0.0163133	0.0621201	8.34239		0	190.271	44.0498	29.4737	Pectin lyase-like superfamily protein
q1A-6	1A	553.71	TraesCS1A02G380700	551.744	3.19205	0.0515127	0.350997	0.100509	0.0852597	3.06144		0	104.793	0.997024	5.0261	Histone chaperone
q1A-6	1A	553.71	TraesCS1A02G381600	552.181	0	0	0	0.0402353	0	3.99604		0	313.011	3.36547	6.19054	Gibberellin-regulated family protein
q1A-6	1A	553.71	TraesCS1A02G382800	553.536	7.98735	2.47239	6.27676	2.39745	4.7007	8.38305		632.067	303.092	14.0044	158.611	Asparagine synthetase
q1A-6	1A	553.71	TraesCS1A02G382900	553.704	3.44164	0.137701	0.388531	0.26461	0.878735	5.07926		584.064	32.7329	5.10507	144.264	Serine/threonine protein phosphatase 2A regulatory subunit B
q1A-6	1A	553.71	TraesCS1A02G383500	554.061	16.138	4.71859	11.1406	6.38249	8.29131	17.4594		430.48	146.309	11.4081	67.8377	60S ribosomal protein L35a-like protein
q1A-7	1A	584.68-586.51	TraesCS1A02G430600	583.26	0	0	0	0	0	3.03987		0	489.362	17.1051	6.98873	carboxyl-terminal peptidase (DUF239)
q1A-7	1A	584.68-586.51	TraesCS1A02G433500	584.68	2.54893	1.30829	0.722387	0.682832	0.52609	7.3569		144.633	184.94	13.3639	357.195	Protein kinase family protein
q1A-7	1A	584.68-586.51	TraesCS1A02G435200	585.743	0.0447197	10.9722	0.037303	0.391017	0.0422547	8.47957		9.78458	1942.19	322.712	24.6394	Calcium-binding protein
q1A-7	1A	584.68-586.51	TraesCS1A02G437600	587.36	2.62477	0.653732	5.57549	0.605919	0.761479	17.5565		112.982	461.407	34.2803	18.5571	2-aminoethanethiol dioxygenase
q1A-7	1A	584.68-586.51	TraesCS1A02G439300	588.9	20.1723	13.6191	20.9212	13.7585	14.8594	19.777		387.649	84.4137	9.47347	96.2772	calcium-dependent lipid-binding family protein
q1B-1	1B	11.63-17.36	TraesCS1B02G011600	5.58416	0.0103252	0.0224937	0.0330093	0	0	77.7627		42.9525	3128.9	8702.03	661.348	Low molecular weight glutenin subunit
q1B-1	1B	11.63-17.36	TraesCS1B02G011700	5.68661	2.35306e-09	0.162306	0.0678057	0.0797664	0.181166	527.97		24.4848	2852.06	7940.9	667.853	Low molecular weight glutenin subunit
q1B-1	1B	11.63-17.36	TraesCS1B02G013500	6.43643	0	0.282347	0.194248	0.243757	0.657642	1701.25		120.449	5981.83	26706.4	2644.28	Low molecular weight glutenin subunit
q1B-1	1B	11.63-17.36	TraesCS1B02G030800	15.1657	16.5566	8.77106	12.2495	11.7534	12.5536	16.1784		154.814	66.1751	4.13341	149.272	ABC transporter ATP-binding protein
q1B-1	1B	11.63-17.36	TraesCS1B02G042700	22.1857	0	0.0531577	0	0	0	73.4891		13.2465	380.69	730.026	135.22	Low-molecular-weight glutenin subunit
q1B-2	1B	548.90-553.65	TraesCS1B02G325800	551.231	4.5456	0.651131	2.13451	2.40347	4.58094	14.3419		4.51111	799.667	82.2744	1128.15	Metacaspase
q1B-2	1B	548.90-553.65	TraesCS1B02G327700	553.822	0	0	0	0	0	48.4476		11.8596	14372.9	438.97	153.963	carboxyl-terminal peptidase, putative (DUF239)
q1B-2	1B	548.90-553.65	TraesCS1B02G330000	555.939	0.691449	7.7789	8.48145	3.7298	3.32418	151.96		70.9441	9684.05	34729.2	7376.52	High molecular weight glutenin subunit
q1D-1	1D	0.47-3.97	TraesCS1D02G000200	0.084681	0.544097	0.859386	0.330231	0.586465	0.999457	2779.11		562.545	40883.9	131824	11863.2	Low molecular weight glutenin subunit
q1D-1	1D	0.47-3.97	TraesCS1D02G000300	0.099355	0.174928	0.710066	0.247202	0.425495	0.686309	3350.5		362.679	20404.7	94035.9	7237.19	Low-molecular-weight glutenin subunit
q1D-1	1D	0.47-3.97	TraesCS1D02G000700	0.209608	0	0.152371	0.302811	0.836166	1.16966	2165.22		265.229	7282.11	74959.3	7554.04	Gamma gliadin
q1D-1	1D	0.47-3.97	TraesCS1D02G001300	0.339837	0	0.0968539	0	0.0466648	0.0933307	476.044		144.873	8828.65	70807.6	7338.61	Low-molecular-weight glutenin subunit
q1D-2	1D	6.77-11.62	TraesCS1D02G008600	4.34175	0.0132485	0.0730619	0	0.0205546	0	66.7716		6.35692	1038.48	1040.4	131.716	Low-molecular-weight glutenin subunit
q1D-2	1D	6.77-11.62	TraesCS1D02G009400	5.13913	9.97522	4.29105	3.32405	1.91356	2.15197	2678.39		74.7394	5978.47	25517.2	1903.83	Low-molecular-weight glutenin subunit
q1D-2	1D	6.77-11.62	TraesCS1D02G009900	5.35676	0	0.233099	0.0894578	0.175435	0.625472	671.24		102.916	2517.63	12362.3	892.257	Low molecular weight glutenin subunit
q1D-2	1D	6.77-11.62	TraesCS1D02G015100	7.15553	0.0110985	0.177251	0.120548	0.207088	0.466919	2503.46		71.6846	6525.74	31636.2	1821.98	Low-molecular-weight glutenin subunit
q1D-3	1D	15.36-19.13	TraesCS1D02G034800	15.3214	199.39	1.9187	10.8121	5.54592	117.869	1350.3		1321.55	13.386	1.84903	4957.17	Metallothionein
q1D-3	1D	15.36-19.13	TraesCS1D02G041200	20.0437	17.0337	16.5441	20.8027	20.64	15.2397	53.5711		1012.68	736.047	157.277	681.057	Glucose-6-phosphate isomerase
q1D-4	1D	34.95-38.66	TraesCS1D02G054200	35.6494	1.61867	0.610775	0.383259	0.723836	0.468674	11.3221		274.268	69.3615	2.62429	213.711	GDSL esterase/lipase
q1D-5	1D	69.10-70.59	TraesCS1D02G086700	71.2842	41.483	179.638	90.621	148.896	128.674	347.702		1565.65	6717.97	1984.41	3046.97	Aminotransferase
q1D-5	1D	69.10-70.59	TraesCS1D02G088800	74.269	4.96918	0.528064	1.11259	0.552492	0.982421	11.0366		125.059	97.8464	3.31524	11.5568	Alpha-mannosidase
q2A-1	2A	710.19-716.49	TraesCS2A02G466800	711.075	43.8918	100.426	51.7942	70.1962	65.9907	160.035		2576.66	6599.13	1131.65	18108.5	Cysteine/Histidine-rich C1 domain family protein
q2A-1	2A	710.19-716.49	TraesCS2A02G467300	711.637	17.7351	15.4733	36.0212	42.6296	59.4625	40.08		673.16	309.337	7.79874	1680.6	Amine oxidase family protein
q2A-1	2A	710.19-716.49	TraesCS2A02G467800	711.974	18.3048	10.1274	13.0497	10.3111	10.5154	34.9294		1222.22	1311.87	76.9923	1071.37	Signal recognition particle 14 kDa protein
q2A-1	2A	710.19-716.49	TraesCS2A02G468800	712.573	5.33139	10.0257	5.95251	17.4877	10.587	6.71588		1518.55	90.4521	6.21659	590.472	Starch synthase family protein
q2A-2	2A	723.10-729.20	TraesCS2A02G489600	723.519	35.5766	37.5859	20.7314	29.0303	34.3183	61.741		1187.25	1506.94	12.8711	1539.8	Adenosylhomocysteinase
q2A-2	2A	723.10-729.20	TraesCS2A02G498000	728.547	17.4374	8.67499	9.18008	10.8551	11.5897	18.3483		44.934	22.7891	2.79466	17.8725	Protein kinase
q2A-2	2A	723.10-729.20	TraesCS2A02G498600	728.758	46.4444	25.4949	17.1	24.4634	22.3948	46.1453		894.118	1228	61.2285	2052.29	Alpha-1,4-glucan-protein synthase [UDP-forming]
q2B-1	2B	5.67-9.89	TraesCS2B02G013600	6.71821	27.1028	17.1495	14.004	11.7696	10.8164	33.2306		245.223	607.411	50.5329	711.334	ATP synthase E chain
q2B-1	2B	5.67-9.89	TraesCS2B02G015500	7.42846	11.8766	12.7003	8.17877	10.8855	10.4334	19.9659		128.231	40.3885	11.33	65.5668	Histone-lysine N-methyltransferase
q2B-1	2B	5.67-9.89	TraesCS2B02G020400	9.73107	16.1077	7.67094	13.7569	10.036	11.0871	15.0355		88.1674	34.8154	3.01839	50.2786	Polycomb group protein VERNALIZATION 2
q2B-1	2B	5.67-9.89	TraesCS2B02G022700	10.7802	22.3888	13.3349	14.9355	13.2375	14.0642	22.1569		792.466	272.828	27.9524	666.12	mesoderm induction early response protein
q2B-1	2B	5.67-9.89	TraesCS2B02G023400	10.9842	5.37335	0.0179101	1.38469	1.4992	2.03422	21.0783		62.0704	111.977	16.278	518.283	Histone deacetylase complex subunit SAP30
q2B-1	2B	5.67-9.89	TraesCS2B02G023800	11.075	3.50542	3.97675	16.5032	2.73791	2.04646	5.37179		119.792	60.6032	13.6002	150.534	Ethylene receptor
q2B-2	2B	65.11-65.14	TraesCS2B02G101900	62.9945	2.53044	0.123008	0.608097	0.774064	1.1895	4.22039		251.97	65.3162	18.8685	149.068	Protein transport protein sec20
q2B-2	2B	65.11-65.14	TraesCS2B02G102500	63.2917	5.64949	4.53047	4.14568	3.65224	4.41194	7.58555		63.8435	31.7962	3.87881	26.3806	Importin, putative
q2B-3	2B	72.58-72.58	TraesCS2B02G110000	71.3155	0	0	0	0	0	15.3801		0	1671.82	230.878	25.1624	Defensin
q2B-3	2B	72.58-72.58	TraesCS2B02G110100	71.3671	0	0	0	0.117672	0	44.0578		0	961.315	392.21	48.969	Defensin
q2B-3	2B	72.58-72.58	TraesCS2B02G112300	75.6862	0	0	0	0	0	1.89466		36709.4	2296.66	94.7448	31681.9	transmembrane protein
q2B-4	2B	159.57-164.94	TraesCS2B02G184900	159.891	0.382437	0.250005	0.700837	0.379421	0.236136	7.11422		17.2658	33.1367	14.5199	57.9165	4-alpha-glucanotransferase
q2B-4	2B	159.57-164.94	TraesCS2B02G185300	160.401	10.8589	6.37735	7.95999	6.62993	7.43501	8.84326		736.808	123.941	11.1998	251.123	Histone acetyltransferase
q2B-4	2B	159.57-164.94	TraesCS2B02G186000	161.026	26.3998	0.428113	0.191683	0.275179	0.186352	10.7422		9.6257	876.847	11.7187	149.665	Histone H3
q2B-4	2B	159.57-164.94	TraesCS2B02G187600	162.928	10.6398	0.533916	0.913986	0.740969	0.736591	18.768		87.7313	188.108	8.57225	1858.8	Lipid transfer protein
q2B-4	2B	159.57-164.94	TraesCS2B02G190300	165.928	0	0	0	0	0	83.5179		10.0448	4727.89	88.6312	91.1059	Defensin
q2B-5	2B	417.08-423.90	TraesCS2B02G298000	417.08	21.3747	13.9143	18.8374	13.79	13.2233	42.249		1854.74	431.333	37.1785	838.456	Acyl-[acyl-carrier-protein] desaturase
q2B-5	2B	417.08-423.90	TraesCS2B02G298800	418.776	5.93661	6.35791	5.80319	5.70235	5.23221	10.8194		1344.19	944.333	42.9892	1278.67	SWI/SNF complex component SNF12-like protein
q2B-5	2B	417.08-423.90	TraesCS2B02G300600	423.098	49.8538	4.26896	12.165	7.43005	12.1687	48.5543		4078.35	4788.49	738.147	38429.8	transmembrane protein, putative (DUF 3339)
q2B-6	2B	519.015	TraesCS2B02G362700	516.721	41.3695	15.7732	16.1875	23.3996	52.4816	28.0918		837.5	231.706	6.76791	557.725	Glucose-6-phosphate 1-dehydrogenase
q2B-6	2B	519.015	TraesCS2B02G364100	518.37	15.1579	2.83317	3.93734	3.77404	3.92298	17.2934		5.71527	8.53846	0.940515	154.494	sugar transporter, putative (DUF1195)
q2B-7	2B	640.98-641.88	TraesCS2B02G451100	644.515	1.13643	0.0195621	2.87227	0.250699	1.02992	6.37999		395.17	16.6966	1.73897	597.005	Galactokinase
q2B-8	2B	703.98-705.04	TraesCS2B02G506400	702.724	8.37057	6.7753	8.73881	6.51902	6.55816	11.8861		8.32515	154.848	20.4564	14.2653	Protein trichome birefringence-like 2
q2B-8	2B	703.98-705.04	TraesCS2B02G506600	703.622	12.5987	1.74716	1.26001	6.15242	4.06948	2.28526		29.9996	13.3362	2.98367	229.121	Glycosyltransferase
q2B-9	2B	763.63-767.37	TraesCS2B02G576800	765.487	0.00424903	0	0.0608732	0.056933	0.118001	1.22954		0	15.3998	1.37567	133.215	RING/U-box superfamily protein
q2D-1	2D	10.83-15.61	TraesCS2D02G022900	10.3318	28.9062	11.4983	26.8193	12.9479	14.3558	39.0029		1029.24	668.093	178.883	813.092	RING/U-box superfamily protein
q2D-1	2D	10.83-15.61	TraesCS2D02G025200	10.9867	0	0	0	0	0	110.416		0	1566.83	60.0477	624.596	Defensin
q2D-1	2D	10.83-15.61	TraesCS2D02G025300	11.0301	0	0	0	0	0	81.2879		14.2791	1074.68	42.2363	402.611	Defensin
q2D-1	2D	10.83-15.61	TraesCS2D02G037400	13.8759	13.5509	10.1116	17.7644	54.4567	95.5088	13.941		5.29456	1.04673	0	606.754	Beta-glucosidase
q2D-3	2D	106.32-110.05	TraesCS2D02G161400	106.266	20.2026	21.628	17.2866	17.6228	15.4464	31.0028		265.762	654.895	56.028	672.296	Transmembrane emp24 domain-containing protein
q2D-3	2D	106.32-110.05	TraesCS2D02G164100	108.925	100.784	27.5088	42.0723	23.3201	30.741	131.261		1915.51	1582.69	101.508	826.933	30S ribosomal protein S4
q2D-3	2D	106.32-110.05	TraesCS2D02G166000	110.055	4.26527	3.2682	4.5525	3.79913	4.53723	7.15623		293.783	37.3976	5.82856	90.2103	Myb/SANT-like DNA-binding domain protein
q2D-3	2D	106.32-110.05	TraesCS2D02G166600	110.665	1.01551	0.451505	1.49894	0.478804	0.276752	8.97939		41.1863	41.8613	13.0983	111.577	4-alpha-glucanotransferase
q2D-3	2D	106.32-110.05	TraesCS2D02G166900	110.937	19.7739	10.5387	13.2537	10.8062	13.5414	18.1378		973.099	307.671	39.1778	499.621	Histone acetyltransferase
q2D-4	2D	152.01-156.83	TraesCS2D02G199400	150.379	7.32005	4.41837	11.1525	5.96825	6.59575	10.7246		290.465	22.609	4.1581	55.3139	Alpha-1,6-mannosyl-glycoprotein 2-beta-N-acetylglucosaminyltransferase
q2D-4	2D	152.01-156.83	TraesCS2D02G199600	150.626	7.72707	15.2087	14.6983	14.9682	15.2906	16.0559		394.018	505.948	34.5324	1462.45	Transporter-related family protein
q2D-4	2D	152.01-156.83	TraesCS2D02G204100	155.83	8.34665	2.14422	2.97991	4.63647	4.97836	12.7345		65.8105	86.8859	14.474	910.288	GDP-fucose protein O-fucosyltransferase 2
q2D-5	2D	373.22	TraesCS2D02G290100	372.273	18.9983	33.3139	31.1041	29.2813	27.094	17.6478		4826.09	1506.73	76.3802	1456.83	Histidinol dehydrogenase
q2D-5	2D	373.22	TraesCS2D02G290800	372.924	2.6178	16.3302	41.2746	24.4898	22.633	167.385		423.788	549.392	164.229	317.137	1,4-alpha-glucan-branching enzyme
q2D-5	2D	373.22	TraesCS2D02G291300	373.418	109.597	120.75	80.014	108.985	85.4313	144.13		9237.57	3999.57	333.974	6018.55	ATP synthase subunit d, mitochondrial
q2D-5	2D	373.22	TraesCS2D02G291600	373.679	193.266	59.6424	64.855	43.4864	45.7043	180.886		17313.3	13476	701.122	6940.62	60S acidic ribosomal protein
q2D-6	2D	591.02-596.91	TraesCS2D02G498900	594.101	61.9494	37.3227	31.9917	40.805	52.2934	99.6545		1050.4	402.839	137.932	2075.62	Alpha-1,4-glucan-protein synthase [UDP-forming]
q2D-6	2D	591.02-596.91	TraesCS2D02G500400	595.145	12.8902	9.90334	12.0712	12.3448	13.3141	14.2712		890.223	91.2622	16.5447	1201.15	Protein phosphatase 2C
q2D-6	2D	591.02-596.91	TraesCS2D02G501100	595.436	0.666779	2.34029	2.77755	3.3847	3.2697	4.84681		11.422	65.9435	17.0226	398.229	CsAtPR5
q2D-7	2D	600.03-605.33	TraesCS2D02G511800	603.379	0.632149	1.13975	0.0244464	7.06699	1.93782	2.63687		9.62527	10.5392	3.46341	642.502	Isoaspartyl peptidase/L-asparaginase
q2D-7	2D	600.03-605.33	TraesCS2D02G512800	603.923	7.82115	0.467645	1.03846	3.54336	7.37365	22.7588		97.2043	127.134	21.5338	4488.6	Glycosyltransferases
q2D-8	2D	609.43	TraesCS2D02G518100	608.537	2.11623	0.0373537	0.253892	0.404274	0.390213	1.86241		17.7686	9.61749	4.6776	403.954	EamA-like transporter family
q2D-8	2D	609.43	TraesCS2D02G518700	608.755	3.41368	10.3093	9.85081	20.1956	18.8048	22.4353		3.72655	9.20861	10.2227	46.4465	Clustered mitochondria protein
q2D-9	2D	615.47-618.90	TraesCS2D02G531100	617.093	0	0.232271	0.0190877	0	0.06179	280.304		0	4.4077	929.697	8.8658	Double-stranded RNA-specific editase B2
q2D-10	2D	641.11-647.28	TraesCS2D02G586300	644.733	0	0.0508187	0	0	0	62.1234		0	1035.38	25.8395	548.156	Cysteine proteinase inhibitor
q2D-10	2D	641.11-647.28	TraesCS2D02G589700	645.959	0	0	0	0.0601918	0	27.4426		0	1561.67	63.8805	1245.32	Cysteine proteinase inhibitor
q3A-1	3A	10.30-15.69	TraesCS3A02G011100	9.11023	0	0	0	0	0	28.8752		12.7044	16214.7	684.559	76.5138	Expansin protein
q3A-1	3A	10.30-15.69	TraesCS3A02G015500	10.3003	16.7317	3.03427	11.8196	9.90017	11.4714	26.2536		1348.11	129.076	17.0027	370.613	Sucrose phosphate synthase
q3A-1	3A	10.30-15.69	TraesCS3A02G023100	12.958	0.610995	0.115938	0.0599625	0.312855	0.723234	5.98824		134.819	98.9469	5.21409	1202.56	Glycosyltransferase
q3A-1	3A	10.30-15.69	TraesCS3A02G026000	13.5546	6.09191	0.816458	3.89796	1.85451	3.45908	15.4934		540.882	201.663	22.3635	345.964	Transmembrane protein, putative
q3A-1	3A	10.30-15.69	TraesCS3A02G028000	14.9248	0	0	0	0	0.00667457	4.18648		2.03374	124.352	18.6114	19.3697	E3 ubiquitin-protein ligase
q3A-1	3A	10.30-15.69	TraesCS3A02G030000	15.7795	0.027376	0	0	0.150174	0.349081	5.276		9.9349	53.5248	6.09231	927.761	E3 ubiquitin-protein ligase
q3A-2	3A	57.86-63.56	TraesCS3A02G085700	55.2236	0.0874718	0.00996297	0.0887598	0.0227416	0.0840147	2.26283		0.188412	1.51688	0.117584	26.484	Trehalose 6-phosphate phosphatase
q3A-2	3A	57.86-63.56	TraesCS3A02G088800	57.0131	18.9633	1.43283	1.43155	1.3263	0.818705	18.3461		536.698	4022.55	135.859	1861.57	Histone H2B
q3A-2	3A	57.86-63.56	TraesCS3A02G092600	58.468	0	0	0.042525	0	0	57.5137		0	929.557	148.147	14.2742	Protease inhibitor/seed storage/lipid transfer family protein
q3A-2	3A	57.86-63.56	TraesCS3A02G095600	60.8424	0	0.0294125	0	0	0	5.46076		0	108.659	694.045	157.45	Dimeric alpha-amylase inhibitor
q3A-2	3A	57.86-63.56	TraesCS3A02G097100	63.0656	22.3074	13.709	12.1356	14.438	10.3476	16.6651		2365.45	697.252	104.651	6799.38	Transporter-related family protein
q3A-3	3A	86.37	TraesCS3A02G118700	90.8572	4.01751	2.54591	3.1107	3.0717	2.74573	6.75289		170.461	169.782	11.662	153.875	Enhancer of polycomb-like protein
q3A-3	3A	86.37	TraesCS3A02G118900	91.0067	3.88376	3.49494	3.20326	3.55859	3.19926	4.97085		29.5749	12.4509	5.75972	16.1113	embryo defective 2410
q3A-4	3A	326.46	TraesCS3A02G199600	326.462	19.5763	11.6663	18.2989	30.691	39.2478	15.4586		2020.04	217.089	42.8115	840.583	Ubiquitin fusion degradation protein 1-like protein
q3A-5	3A	441.86-444.72	TraesCS3A02G236200	441.154	3.51071	0.641096	5.68299	2.99249	2.90391	6.90228		388.711	14.1985	0.196155	327.577	Protein trichome birefringence
q3A-5	3A	441.86-444.72	TraesCS3A02G237100	443.118	166.078	249.194	238.693	217.179	247.891	234.144		1812.81	3131.74	246.026	5651.32	Isocitrate dehydrogenase [NADP]
q3A-6	3A	645.41-649.71	TraesCS3A02G403400	648.493	0	0	0	0.0964183	0	10.2275		0	4.97193	0	440.713	Aspartic proteinase nepenthesin-1
q3A-6	3A	645.41-649.71	TraesCS3A02G403600	648.854	15.1925	14.5571	8.41941	9.60777	9.13698	27.6562		326.698	222.753	31.7946	211.242	PHD finger alfin-like protein
q3A-6	3A	645.41-649.71	TraesCS3A02G404800	649.713	6.54608	1.94287	4.24858	3.75921	5.20769	15.3698		740.007	685.069	155.343	2206.7	plasminogen activator inhibitor
q3A-7	3A	683.52-700.56	TraesCS3A02G440100	683.187	47.1983	6.15326	19.3706	10.1017	11.1797	40.2171		206.902	93.873	13.9147	796.03	glycosyltransferase family exostosin protein
q3A-7	3A	683.52-700.56	TraesCS3A02G441800	683.548	0	0	0	0	0	272.348		0	3760.39	168.357	646.982	Defensin
q3A-7	3A	683.52-700.56	TraesCS3A02G442400	684.323	0	0	0	0	0	208.688		7.44157	5585.98	419.687	370.49	Defensin
q3A-7	3A	683.52-700.56	TraesCS3A02G442500	684.326	0	0.062789	0	0.342445	0.277746	801.085		23.5052	25949	5112.42	1117.41	Defensin-like protein
q3A-7	3A	683.52-700.56	TraesCS3A02G442700	684.583	0	0	0	0	0	90.2018		0	6327.71	538.857	1267.12	Defensin
q3A-7	3A	683.52-700.56	TraesCS3A02G445500	686.28	0	0	0	0	0	132.245		0	4208.57	1040.4	191.044	Defensin-like protein
q3A-7	3A	683.52-700.56	TraesCS3A02G450900	689.474	0	0	0	0	0	29.0617		0	548.407	87.519	7.87813	Defensin
q3A-7	3A	683.52-700.56	TraesCS3A02G451500	689.579	0	0	0	0	0	53.276		0	1656.22	668.215	34.3746	Defensin-like protein 1
q3A-7	3A	683.52-700.56	TraesCS3A02G451800	689.867	0.0166265	0	0	0	0.0210528	264.968		6.84638	6181.06	893.13	161.065	Defensin-like protein
q3A-7	3A	683.52-700.56	TraesCS3A02G451900	690.027	0	0	0	0	0	71.6105		0	2529.61	232.684	59.5669	Defensin-like protein
q3A-7	3A	683.52-700.56	TraesCS3A02G454700	692.723	0	0	3.83445	0	0	100.154		0	6259.55	2582.26	60.2885	Defensin
q3A-7	3A	683.52-700.56	TraesCS3A02G454800	692.945	0	0	0	0	0	89.1581		28.3143	19433.2	1174.66	220.158	Defensin
q3A-8	3A	737.30-741.24	TraesCS3A02G526800	740.35	4.06649	0.185252	1.21749	0.601766	0.853635	3.25423		1981.81	149.988	5.36538	77.7284	Pumilio-like protein
q3A-8	3A	737.30-741.24	TraesCS3A02G530400	743.674	250.583	112.409	185.656	106.055	155.982	186.241		5297.48	3068.51	194.267	3091.98	40S ribosomal protein S28
q3B-1	3B	9.88-13.76	TraesCS3B02G018800	8.02455	4.10369	0.238503	3.56192	0.822166	2.2016	13.3243		227.658	22.4208	3.1588	43.4286	transmembrane protein
q3B-1	3B	9.88-13.76	TraesCS3B02G021700	9.18769	1.03671	0.0197845	0.14624	0.0724684	0.258563	5.48625		214.641	79.981	2.29228	563.27	Glycosyltransferase
q3B-1	3B	9.88-13.76	TraesCS3B02G023200	9.9315	4.25841	2.3066	3.61493	3.70177	3.57549	7.7021		28.7163	32.065	5.43644	46.7515	DNA glycosylase
q3B-1	3B	9.88-13.76	TraesCS3B02G030900	14.0646	0	0	0	0	0	2.32046		4.63665	1325.66	162.141	263.296	E3 ubiquitin-protein ligase
q3B-1	3B	9.88-13.76	TraesCS3B02G031000	14.1113	0	0	0	0	0	1.36021		0	87.8877	18.2538	33.0409	E3 ubiquitin-protein ligase
q3B-1	3B	9.88-13.76	TraesCS3B02G031300	14.2223	0	0	0	0	0	2.20022		14.818	247.455	77.4692	98.2277	E3 ubiquitin-protein ligase
q3B-2	3B	18.25-23.60	TraesCS3B02G039000	18.8177	1.35126	0.571226	0.425299	0.414795	0.496361	4.46174		5.39771	34.6788	31.3805	101.977	Mannose-6-phosphate isomerase
q3B-2	3B	18.25-23.60	TraesCS3B02G039900	19.2634	22.5123	20.7412	10.6883	12.7597	10.1049	47.8597		1167.33	883.476	190.425	1866.86	Transmembrane protein 214
q3B-3	3B	417.26-423.79	TraesCS3B02G258100	416.032	0.574954	0	0.0842218	0	0	7.66015		0	82.0136	120.424	2826.54	Pectinesterase
q3B-3	3B	417.26-423.79	TraesCS3B02G265000	423.812	29.015	30.6547	39.9842	24.4835	26.5299	72.781		4037.26	3398.37	191.318	10177.7	Malate dehydrogenase
q3B-4	3B	447.23	TraesCS3B02G277600	447.936	0.47804	0.127809	0.482699	0.592563	0.981056	3.05786		9.24998	88.1512	3.93001	963.987	Beta-glucosidase
q3B-4	3B	447.23	TraesCS3B02G280400	450.376	36.5794	20.9979	34.3573	26.3829	26.4995	42.7013		1285.8	1389.97	89.1639	1311.22	WD-40 repeat protein
q3B-5	3B	455.49-457.02	TraesCS3B02G284300	455.066	110.869	43.5801	78.772	52.6088	60.5934	101.153		21437.3	3792.05	192.706	2938.37	60S ribosomal protein l28
q3B-5	3B	455.49-457.02	TraesCS3B02G285100	456.674	0	0	0	0	0	1.55868		2845.52	38.9148	14.3571	144.293	Late embryogenesis abundant protein
q3B-6	3B	512.52	TraesCS3B02G319100	513.99	17.7486	1.18101	5.04529	0.231308	0.172383	4.56311		1.03782	12.387	0.484083	106.612	ABC transporter B family protein
q3B-6	3B	512.52	TraesCS3B02G319500	514.005	13.3147	12.2039	11.5519	11.0409	10.2944	22.0312		95.7398	91.0753	7.80731	81.4068	Proteasome subunit alpha type
q3B-7	3B	690.46-696.33	TraesCS3B02G449200	689.686	15.4987	14.8539	5.30601	8.96319	12.7416	12.9342		322.823	191.434	65.234	233.491	E3 ubiquitin-protein ligase RGLG2
q3B-7	3B	690.46-696.33	TraesCS3B02G450100	690.564	0	0	0	0.0328074	0	44.6676		0	2235.06	46.4441	499.636	low-molecular-weight cysteine-rich 55
q3B-7	3B	690.46-696.33	TraesCS3B02G450500	690.876	42.8281	2.74277	3.71527	12.8848	12.4574	58.5642		160.264	197.92	61.975	4206.82	Fiber protein Fb34
q3B-7	3B	690.46-696.33	TraesCS3B02G457100	698.421	39.1086	38.3374	36.2813	36.3991	32.5777	60.348		1109.24	537.626	40.0153	703.786	26S protease regulatory subunit-like protein
q3B-8	3B	728.92-730.76	TraesCS3B02G476300	725.03	0	0.0297724	0.118647	0.251651	0.052621	482.16		24.0215	24149	3675.72	961.546	Defensin-like protein
q3B-8	3B	728.92-730.76	TraesCS3B02G481300	728.901	3.85681	1.96283	1.75641	5.48242	2.11136	24.142		5.70151	959.236	22.2412	569.718	Carboxypeptidase
q3B-8	3B	728.92-730.76	TraesCS3B02G484100	730.717	0	0	0.0541297	0	0	18.7439		0	3697.67	7.80307	15.3734	Zinc finger homeodomain protein
q3B-9	3B	778.48-784.49	TraesCS3B02G544700	782.112	1.90135	0.0050538	0.0543221	0.0679061	0.0293948	53.9699		832.802	841.723	440.008	512.369	Non-specific serine/threonine protein kinase
q3B-9	3B	778.48-784.49	TraesCS3B02G548700	784.061	41.7955	25.6318	40.3274	29.9405	31.8505	33.5739		1997.65	59.169	27.6927	539.934	Myb/SANT-like DNA-binding domain protein
q3B-9	3B	778.48-784.49	TraesCS3B02G548800	784.431	0	0	0	0	0	20.9613		0	1167.53	236.431	27.0475	carboxyl-terminal peptidase (DUF239)
q3D-1	3D	3.98-7.28	TraesCS3D02G013000	4.48602	1.95986	0.535518	1.3034	0.985982	1.06256	2.35992		418.426	44.8845	6.44981	163.134	Sucrose phosphate synthase
q3D-1	3D	3.98-7.28	TraesCS3D02G018000	6.0609	0	0	0	0	0	5.20214		2.5807	141.36	15.6098	14.3217	E3 ubiquitin-protein ligase
q3D-1	3D	3.98-7.28	TraesCS3D02G018300	6.16726	0	0	0.0691819	0.317276	0.14395	4.02013		7.12405	103.416	10.2761	129.191	E3 ubiquitin-protein ligase
q3D-1	3D	3.98-7.28	TraesCS3D02G025700	8.85107	0.436888	0.043701	0.0541997	0	0.030809	215.614		11.5103	2562.8	1194.66	391.98	Trypsin inhibitor
q3D-2	3D	39.34-41.54	TraesCS3D02G085600	43.0423	163.067	89.5216	117.648	71.9377	82.2586	187.684		15434.9	4950.34	350.611	2460.84	30S ribosomal protein S7
q3D-3	3D	49.2	TraesCS3D02G092700	46.6371	0	0	0	0	0	46.3978		28.8123	4715.38	817.435	125.911	Serine/threonine-protein kinase 3
q3D-3	3D	49.2	TraesCS3D02G095700	48.5433	0	0.278771	0.0585616	0.256717	0.363813	1872.08		175.923	71798.8	104044	18735.2	Dimeric alpha-amylase inhibitor
q3D-3	3D	49.2	TraesCS3D02G096000	48.7321	0.667116	1.36785	0.0585616	2.41226	1.2821	1083.78		89.9645	19652.9	44758.9	10206.6	Dimeric alpha-amylase inhibitor
q3D-4	3D	305.63-307.23	TraesCS3D02G224400	305.745	0.424032	0	0.0175025	0.0319965	0.0203383	25.1637		3.20399	308.87	201.537	17715.7	Pectinesterase
q3D-6	3D	359.32-362.43	TraesCS3D02G257800	360.048	0.108589	0	0.030633	0	0	3.45156		23.2518	65.0517	2.29829	541.528	Myb transcription factor
q3D-7	3D	460.41-462.20	TraesCS3D02G349200	460.497	54.9253	27.2811	22.7528	23.9095	27.2944	53.732		1196.36	1171.83	195.229	6030.89	UDP-glucuronate decarboxylase protein 1
q3D-7	3D	460.41-462.20	TraesCS3D02G349900	461.212	200.269	90.7147	120.063	71.4181	91.4041	197.241		55051.8	29558.2	1810.54	30478.1	30S ribosomal protein S8, putative
q3D-7	3D	460.41-462.20	TraesCS3D02G351500	462.79	0	0	0.050356	0	0.0286092	29.9201		0	7178.58	146.727	785.48	Histone H2B
q3D-7	3D	460.41-462.20	TraesCS3D02G352800	463.526	98.7294	44.5329	71.9519	44.572	52.5325	94.6296		5911.11	3331.53	125.602	3515.25	60S ribosomal protein L36
q4A-1	4A	21.64-26.54	TraesCS4A02G030300	23.6108	27.6628	0	0	0	0.229404	11.632		112.087	30413.5	393.45	5366.91	Histone H3
q4A-1	4A	21.64-26.54	TraesCS4A02G030400	23.614	24.8806	7.67161	8.29187	7.51076	5.7935	22.7117		361.679	2373.72	64.3727	1413.94	Histone H2B
q4A-1	4A	21.64-26.54	TraesCS4A02G030500	23.8435	13.5071	4.11772	4.90306	5.49195	4.22211	9.97382		240.027	1099.44	20.7015	724.941	Histone H2B
q4A-1	4A	21.64-26.54	TraesCS4A02G034100	26.0779	10.2037	7.34781	9.04178	9.66269	9.29772	20.7509		376.014	178.652	67.1718	573.566	La-related protein
q4A-2	4A	594.18-594.69	TraesCS4A02G284000	590.661	2.78131	5.15796	5.73212	7.25096	5.74884	4.18509		49.0604	10.0528	8.71653	76.6534	5'-AMP-activated protein kinase subunit beta-2
q4A-3	4A	672.62	TraesCS4A02G397000	671.944	0	0.90696	0.661819	0.28857	0.138227	90.3985		131.079	4.7426	5.26392	1071.04	GDSL esterase/lipase
q4A-3	4A	672.62	TraesCS4A02G402000	675.855	36.2408	0	0.0262484	0	0.146373	20.875		0	4763.99	78.9853	1405.62	Histone H3
q4A-3	4A	672.62	TraesCS4A02G402300	675.954	10.7789	0.0913128	6.61437	0.483763	0.337593	7.42607		8.90119	10.0801	15.6561	1234.75	Xyloglucan endotransglucosylase/hydrolase
q4B-1	4B	3.86-6.08	TraesCS4B02G007300	4.8942	81.3852	66.7964	85.243	71.3263	77.3267	63.5306		3379.62	631.817	36.4125	1077.41	Ribosomal protein
q4B-1	4B	3.86-6.08	TraesCS4B02G008400	5.46604	106.986	69.1429	72.695	43.8687	53.183	139.873		2222.33	2648.46	176.008	2360.15	Ubiquitin
q4B-1	4B	3.86-6.08	TraesCS4B02G008900	5.53577	192.668	83.3822	127.79	84.7833	101.521	146.232		5058.51	2886.56	141.53	1926.21	40S ribosomal protein S25, putative
q4B-2	4B	650.27-653.40	TraesCS4B02G362000	650.973	6.99102	5.41433	6.3654	5.83294	7.72869	14.5111		561.084	439.327	70.4681	287.565	SKP1 family protein
q4B-2	4B	650.27-653.40	TraesCS4B02G367400	654.441	1.39805	0.142047	0	0	0	6.39247		0	26.742	0	6480.6	14 kDa proline-rich protein DC2.15
q4B-2	4B	650.27-653.40	TraesCS4B02G367600	654.466	1.66901	0.0604223	0	0	0	59.8549		48779	78.8193	0.796593	41678.4	14 kDa proline-rich protein DC2.15
q4B-4	4B	665.35-667.68	TraesCS4B02G393300	667.855	0.116267	0.0517323	0.019351	0.0195693	0.224057	26.5369		6871.41	5043.19	473.206	44237.9	Lipid transfer protein
q4B-4	4B	665.35-667.68	TraesCS4B02G393500	667.875	24.6463	0.0933911	0.066897	0.0238684	0.0950657	200.283		25.4708	914.266	4071.05	274.548	Beta-amylase
q4B-4	4B	665.35-667.68	TraesCS4B02G396100	670.456	0	0	0	0	0	10.5147		0	195.269	85.3811	58.644	Cysteine proteinase inhibitor
q4D-1	4D	504.51-506.72	TraesCS4D02G358700	506.205	0.77197	0.514234	0	0.739109	7.73286	14.3883		0	43.8651	5.47384	1423.42	Xyloglucan endotransglucosylase/hydrolase
q4D-1	4D	504.51-506.72	TraesCS4D02G359900	507.119	0.635548	0.177914	0	0.0295175	0	101.731		174706	182.048	5.58445	60918.1	14 kDa proline-rich protein DC2.15
q4D-1	4D	504.51-506.72	TraesCS4D02G360100	507.164	3.56376	0.221317	0.0711843	0	0	24.8183		0	6.73068	0	11890.4	14 kDa proline-rich protein DC2.15
q5A-1	5A	481.67-482.35	TraesCS5A02G274700	484.077	0.0733444	0.127379	0.0234012	0.0796582	0.296943	21.1705		2.81299	169.508	41.9236	11.2685	Pumilio-like protein
q5A-1	5A	481.67-482.35	TraesCS5A02G276600	485.824	11.7752	0.184843	3.47715	0.6729	0.548987	46.3997		2069.05	3650.19	303.777	2485.19	O-fucosyltransferase family protein
q5A-2	5A	556.01-562.48	TraesCS5A02G353700	556.676	46.9279	25.3504	27.7177	34.1871	27.5097	135.805		709.207	2514.79	286.317	6320.96	UTP--glucose-1-phosphate uridylyltransferase
q5A-2	5A	556.01-562.48	TraesCS5A02G357200	559.506	39.4121	27.5974	18.916	18.9103	20.6597	31.8947		3121.84	2484.3	53.3093	2116.99	Zinc finger protein hangover
q5A-2	5A	556.01-562.48	TraesCS5A02G359700	561.553	0.0804504	0.00745333	0	0.0097024	0.0437737	8.2783		24.7914	16.7469	1704.41	131.656	Serpin family protein
q5A-2	5A	556.01-562.48	TraesCS5A02G359800	561.654	62.6615	68.363	35.6133	42.1742	47.3608	76.849		1500.64	2096.17	202.296	4039.97	Transmembrane 9 superfamily member
q5A-3	5A	690.96-697.72	TraesCS5A02G535100	691.977	1.59435	0	0	0	0	7.0701		0	69.8529	0	4529.9	14 kDa proline-rich protein DC2.15
q5A-3	5A	690.96-697.72	TraesCS5A02G535400	692.062	2.13325	0	0	0	0	308.585		21312.5	107.492	3.58941	106990	14 kDa proline-rich protein DC2.15
q5A-4	5A	704.52-708.44	TraesCS5A02G554200	706.24	0.0501539	0.160325	0.057758	0.0705641	0.177918	598.16		59.0057	2210.79	14306.3	604.909	Beta-amylase
q5A-4	5A	704.52-708.44	TraesCS5A02G557600	708.452	0.278562	0	0.0983867	0	0.609385	15.0461		0	1178.04	239.818	75.5203	Cysteine proteinase inhibitor
q5B-1	5B	6.84-7.03	TraesCS5B02G003500	5.05745	0	18.6361	0.0146069	0.453518	0.799066	2542.75		227.533	20850	63002.1	8392.83	Grain softness protein
q5B-1	5B	6.84-7.03	TraesCS5B02G006100	7.30401	0	0	0	0	0	15.5937		0	244.853	1.04596	8.73693	UDP-N-acetylglucosamine--N-acetylmuramyl-(pentapeptide) pyrophosphoryl-undecaprenol N-acetylglucosamine transferase
q5B-1	5B	6.84-7.03	TraesCS5B02G006300	7.38278	0	0	0	0	0	29.1989		0	1053.98	22.2205	46.5607	P-glycoprotein 12
q5B-2	5B	166.66-166.68	TraesCS5B02G111600	166.812	4.61894	3.69286	3.86339	3.69746	4.62382	5.59572		102.828	28.1809	3.25733	49.6746	Protein transport protein Sec24-like family
q5B-3	5B	527.26-527.61	TraesCS5B02G348900	530.335	43.2306	32.0479	16.3189	18.3173	11.4411	27.1157		4636.95	10530.1	260.206	1982.86	Histone H4
q5B-3	5B	527.26-527.61	TraesCS5B02G349000	530.609	61.4618	38.3503	19.9351	23.0123	17.7752	37.128		1676.73	4994.6	129.263	2235.86	Histone H4
q5B-3	5B	527.26-527.61	TraesCS5B02G349100	530.614	50.0648	23.3703	12.101	13.0124	12.1745	36.2947		429.385	763.188	21.8504	564.261	Histone H4
q5B-3	5B	527.26-527.61	TraesCS5B02G349900	530.973	35.6565	12.9211	6.91547	8.11799	8.65322	24.1248		2697.56	9800.26	220.225	4078.75	Histone H4
q5B-4	5B	606.02-607.88	TraesCS5B02G431100	605.826	154.629	83.0397	66.6246	57.2118	61.6554	94.5772		1667.99	793.811	140.836	2165.8	Ubiquitin-conjugating enzyme (E2)
q5B-4	5B	606.02-607.88	TraesCS5B02G434100	609.193	0	0.0687969	0.0229182	0.00736923	0.040289	11.2407		71019.5	62.8364	16.4579	10.5388	Globulin-1
q5B-4	5B	606.02-607.88	TraesCS5B02G437200	610.545	156.119	72.466	105.129	60.9719	81.0549	127.883		34468.3	13736.5	577.155	9676.49	30S ribosomal protein S13
q5B-5	5B	682.84-685.04	TraesCS5B02G515900	680.346	17.3679	12.1719	15.5762	12.9179	12.5954	18.2915		683.042	240.874	52.6897	284.378	Kelch repeat-containing family protein
q5B-5	5B	682.84-685.04	TraesCS5B02G527300	686.469	3.26298	1.84902	3.29794	1.70672	2.45562	63.181		4.34273	1900.77	835.246	122.965	Ethylene receptor
q5D-1	5D	3.61	TraesCS5D02G004000	3.57118	0	1.2431	0.565296	1.18718	1.17187	4507.98		567.292	57468.3	140791	16804.4	Grain softness protein
q5D-2	5D	489.90-495.62	TraesCS5D02G431100	488.204	0	0.319538	0.068131	0.251315	0.0960197	2132.25		32.5373	107505	26771	3089.78	Protease inhibitor/seed storage/lipid transfer protein family protein
q5D-2	5D	489.90-495.62	TraesCS5D02G431700	488.342	277.433	95.016	157.86	94.1858	114.886	200.316		35935.5	10510.2	643.669	7574.92	40S ribosomal protein S12
q5D-2	5D	489.90-495.62	TraesCS5D02G434600	490.003	35.4032	0.104231	0.623443	6.06133	4.82422	26.9568		162.921	66.6051	4.9144	3367.23	Fasciclin-like arabinogalactan protein
q5D-2	5D	489.90-495.62	TraesCS5D02G442100	494.235	135.44	59.0084	80.3032	49.6442	62.9307	128.439		14592.3	7953.72	408.062	5568.13	30S ribosomal protein S13
q6A-1	6A	61.03-65.55	TraesCS6A02G093200	61.0057	0	0.10226	0.0063659	0.0166111	0.0801601	200.128		0	450.558	1298.94	89.3628	Endoglucanase
q6A-1	6A	61.03-65.55	TraesCS6A02G093300	61.0238	45.8522	2.63506	13.8639	9.7331	9.81454	20.2086		4.08404	4.67585	0.778848	388.174	Endoglucanase 11
q6A-1	6A	61.03-65.55	TraesCS6A02G096300	63.6095	15.0627	1.51038	3.71746	1.82085	2.3041	42.9819		83.6962	74.6267	1.37297	1483	BZIP transcription factor
q6A-1	6A	61.03-65.55	TraesCS6A02G097700	64.9071	0	0	0	0	0	5.57909		2.96515	1208.14	79.3578	79.9798	Ethylene-responsive transcription factor
q6A-2	6A	68.98-73.55	TraesCS6A02G103600	72.872	0.0158929	0.0118273	0.0265715	0	0	164.354		0	2104.64	70.0531	24454.1	Proline-rich protein
q6A-3	6A	599.24-602.92	TraesCS6A02G385700	603.192	362.726	133.838	160.625	90.2414	122.905	291.825		16488.9	7864.2	461.073	4188.22	50S ribosomal protein L14
q6A-3	6A	599.24-602.92	TraesCS6A02G386000	603.207	222.201	73.0628	108.515	66.4389	70.1197	145.275		7464.91	2726.85	97.5964	1354.83	Ribosomal protein L37
q6A-3	6A	599.24-602.92	TraesCS6A02G387800	604.295	0	0	0	0	0	27.4736		0	158.545	3.62668	1403.06	GDSL esterase/lipase
q6A-3	6A	599.24-602.92	TraesCS6A02G389100	604.877	30.8968	21.2375	20.7153	21.6452	22.9482	25.9695		1671.28	1327.8	45.7251	1614.78	NADH dehydrogenase [ubiquinone] 1 alpha subcomplex subunit 9, mitochondrial
q6B-1	6B	11.3	TraesCS6B02G020900	12.6662	11.0217	12.6169	6.87256	7.9401	7.66367	8.36991		136.486	135.119	12.6077	281.128	Ubiquitin family protein
q6B-1	6B	11.3	TraesCS6B02G023900	14.5221	144.481	102.988	135.124	80.4794	94.9299	61.672		3803.32	495.221	44.9605	1285.4	Ubiquitin-conjugating enzyme E2, putative
q6B-2	6B	26.59-32.20	TraesCS6B02G041500	25.5944	52.2835	25.6851	37.0532	21.5081	26.3276	46.6702		608.154	636.738	43.7204	395.003	Ribosomal protein L37
q6B-2	6B	26.59-32.20	TraesCS6B02G046800	27.8953	0	0	0	0	0.107263	13.7114		94.0455	41.5837	23.9026	211.906	2-oxoglutarate (2OG) and Fe(II)-dependent oxygenase superfamily protein
q6B-2	6B	26.59-32.20	TraesCS6B02G048300	28.2559	5.7721	0	0.092219	0	0	1.89801		8.82555	628.116	7.5218	41.7638	Histone H2A
q6B-2	6B	26.59-32.20	TraesCS6B02G048600	28.5166	22.3505	0.0312863	0.074277	0.0236262	0	9.56774		7.65979	970.07	14.1675	160.092	Histone H2A
q6B-2	6B	26.59-32.20	TraesCS6B02G048700	28.714	33.0513	0	0	0	0.0259682	22.8478		0	1673.4	27.2831	190.833	Histone H2A
q6B-2	6B	26.59-32.20	TraesCS6B02G048800	28.7224	24.3613	0.614799	0.839903	0.309237	1.1747	15.5917		0	1879.22	25.6276	129.878	Histone H2B
q6B-2	6B	26.59-32.20	TraesCS6B02G049000	28.926	23.0586	0.095222	0.10426	0.122625	0.043807	10.6792		7.58357	3543.28	57.3876	704.425	Histone H2A
q6B-2	6B	26.59-32.20	TraesCS6B02G049100	28.9425	46.856	3.22518	2.55847	1.35442	0.957414	11.7635		10.0048	1621.94	16.2218	230.972	Histone H2B
q6B-2	6B	26.59-32.20	TraesCS6B02G049300	29.0447	26.1723	0.0185717	0	0.024919	0.0524073	9.42827		9.23817	1824.5	21.1869	218.582	Histone H2B
q6B-2	6B	26.59-32.20	TraesCS6B02G049400	29.0599	42.1029	0.0650851	0.0534833	0.0951163	0.0212025	23.557		8.68546	4204.71	41.0442	464.587	Histone H2A
q6B-2	6B	26.59-32.20	TraesCS6B02G049500	29.0676	19.3404	0.0264341	0.0640821	0.12474	0.128361	13.9151		13.8919	2098.67	36.6346	395.241	Histone H2A
q6B-3	6B	643.25-645.53	TraesCS6B02G375400	649.831	12.3223	6.62474	7.32058	7.82357	8.06294	36.8488		1480.92	6628.01	368.501	2498.27	Ethylene-responsive transcription factor
q6B-4	6B	680.16-683.65	TraesCS6B02G406900	681.086	0	0	0	0	0	14.6578		9.44117	62.3561	19.5484	155.709	Acetamidase/formamidase, putative
q6B-4	6B	680.16-683.65	TraesCS6B02G407700	682.136	0	0	0	0	0	39.4076		0	627.988	181.707	42.2395	Aspartic proteinase nepenthesin-1
q6B-4	6B	680.16-683.65	TraesCS6B02G410400	684.437	0.0856035	0.411758	0	0.453208	0.280222	245.41		4.80387	2222.99	1520.51	244.45	Aspartic proteinase
q6B-5	6B	687.55-688.30	TraesCS6B02G417800	690.047	0	0	0	0	0	167.446		0	7796.8	954.961	64.3038	Protein Ycf2
q6B-5	6B	687.55-688.30	TraesCS6B02G418900	690.894	0	0	0	0.4042	0	243.498		22.1522	10266.5	508.16	77.0285	basic pentacysteine 6
q6B-6	6B	718.38-720.56	TraesCS6B02G467400	717.137	0	0.0086144	0	0	0	5.05567		2.3058	264.606	60.2039	27.5708	Protein sawadee homeodomain-like 2
q6B-6	6B	718.38-720.56	TraesCS6B02G467500	717.407	0.023394	0	0	0	0	2.26264		1.50103	90.6549	12.2167	13.3691	Protein sawadee homeodomain-like 2
q6B-6	6B	718.38-720.56	TraesCS6B02G467600	717.415	0	0	0	0.040231	0	2.48366		3.3535	400.595	40.2443	86.2737	Protein SAWADEE HOMEODOMAIN-like protein 2
q6D-1	6D	84.94	TraesCS6D02G121400	86.5434	0.527269	0.0381483	0.318481	0.111601	0.16146	1.64911		144.785	78.4337	1.28128	89.0339	Arabinose 5-phosphate isomerase, putative
q6D-1	6D	84.94	TraesCS6D02G122300	86.7291	2.08677	0.945552	1.06277	0.823177	1.35654	4.55407		83.4333	30.9234	2.85602	50.8937	O-fucosyltransferase family protein
q6D-2	6D	465.96-470.63	TraesCS6D02G402100	470.755	0	0	0	0	0	50.3316		21.8537	15119.6	147.762	42.6588	protein kinase family protein
q6D-2	6D	465.96-470.63	TraesCS6D02G402200	470.856	0	0	0	0	0	8.46798		11.309	590.541	1.48886	0	zinc finger (C3HC4-type RING finger) family protein
q7A-1	7A	1.70-2.10	TraesCS7A02G009100	3.98282	6.39469	0.0599637	0.0313477	0.283802	0	3.427		6.70538	86.4216	0.624192	7.81715	Beta-fructofuranosidase 1
q7A-1	7A	1.70-2.10	TraesCS7A02G009500	4.20602	0	0.0230333	0	0.0509971	0.0073446	25.8415		27.8441	1848.13	138.646	221.299	Beta-fructofuranosidase 1
q7A-1	7A	1.70-2.10	TraesCS7A02G009600	4.25168	0	0	0	0	0	1.66314		0	309.206	30.5437	30.1873	Beta-fructofuranosidase 1
q7A-1	7A	1.70-2.10	TraesCS7A02G009800	4.42953	5.9904	0.0340625	1.98562	7.14364	0.216417	32.9492		42.9095	509.773	34.9203	63.783	Acid invertase 1
q7A-2	7A	69.36-69.90	TraesCS7A02G120300	77.4345	0	0	0	0	0	0		266.472	187.241	54.5198	137.312	Starch synthase, chloroplastic/amyloplastic
q7A-3	7A	221.68	TraesCS7A02G244800	222.504	77.2148	42.8537	45.4917	30.2929	41.1208	53.8376		30562.8	4287.88	343.446	4711.74	60S ribosomal protein L31
q7A-3	7A	221.68	TraesCS7A02G246000	224.312	0.798047	0.234689	4.5001	0.481121	0.715157	5.37559		82.6791	23.0785	3.40517	39.2567	2-oxoglutarate (2OG) and Fe(II)-dependent oxygenase superfamily protein
q7A-4	7A	247.66	TraesCS7A02G257100	246.265	83.998	47.0908	44.4294	40.9366	42.0537	61.6674		2794.18	865.367	116.54	979.876	Peptidylprolyl isomerase
q7A-5	7A	521.96	TraesCS7A02G355400	520.334	0.0979638	0.0203702	0	0.0140684	0.115452	188.273		14.68	615.413	65.3117	21578.8	Meiosis 5
q7A-5	7A	521.96	TraesCS7A02G356300	521.95	229.367	115.704	158.766	90.5604	114.111	198.247		2409.26	1650.55	107.688	1505.24	40S ribosomal protein S24
q7A-6	7A	623.81-625.54	TraesCS7A02G428100	621.306	0	0	0	0.0125687	0	57.7454		1.04088	2647.77	194.068	36.7838	carboxyl-terminal peptidase (DUF239)
q7A-6	7A	623.81-625.54	TraesCS7A02G432100	625.743	18.339	10.8748	17.7901	19.2647	20.0378	24.7654		3457.46	731.639	101.632	739.585	Zinc finger protein
q7A-7	7A	634.91-638.71	TraesCS7A02G439800	634.792	0	0	0	0	0	52.8014		0	6297	145.709	694.495	Microtubule-associated serine/threonine-protein kinase 3
q7A-7	7A	634.91-638.71	TraesCS7A02G441400	635.493	56.1304	17.1374	21.493	23.3274	30.3949	33.698		505.17	246.307	43.7671	877.129	Glycosyltransferases
q7A-7	7A	634.91-638.71	TraesCS7A02G443600	637.994	0.0494471	0.0433617	0.0922817	0.0553421	0.188796	22.4364		36.9936	23.7552	23.2123	13101.7	2-oxoglutarate (2OG) and Fe(II)-dependent oxygenase superfamily protein
q7A-8	7A	719.59-722.27	TraesCS7A02G544500	721	0	0.295816	0	0.0890307	0	108.81		90.444	86.5882	2271.24	97.73	Phosphoribosyl 1,2-cyclic phosphate 1,2-diphosphodiesterase
q7A-8	7A	719.59-722.27	TraesCS7A02G549100	723.26	3.30981	1.71737	1.72477	2.37002	1.26965	48.8424		126.893	270.813	432.554	93.5806	1,4-alpha-glucan branching enzyme
q7A-8	7A	719.59-722.27	TraesCS7A02G549200	723.275	0.0144582	0	0	0	0	28.882		1.42725	92.1946	27.4562	3.59406	1,4-alpha-glucan branching enzyme
q7A-8	7A	719.59-722.27	TraesCS7A02G549300	723.283	0.1636	0	0	0.0268025	0.0625045	14.3047		0	87.1851	32.305	6.56398	1,4-alpha-glucan branching enzyme
q7B-1	7B	33.90-38.63	TraesCS7B02G031800	32.0913	2.85172	0	0	0	0	23.8097		138.538	15.4236	0.174969	7264.61	Bifunctional inhibitor/lipid-transfer protein/seed storage 2S albumin-like protein
q7B-1	7B	33.90-38.63	TraesCS7B02G032400	32.4671	20.5263	13.7271	22.715	15.8638	17.9833	16.4311		1740.34	145.082	20.9037	215.618	Zinc finger CCCH domain protein
q7B-1	7B	33.90-38.63	TraesCS7B02G034200	33.8052	224.321	78.5306	87.0413	54.5859	64.295	126.975		2668.09	2252.37	88.8528	1296.2	40S ribosomal protein S30
q7B-1	7B	33.90-38.63	TraesCS7B02G034600	33.906	0.658001	1.13064	1.77252	2.20892	1.13546	15.2491		23.1291	34.3749	94.7523	121.56	Debranching enzyme 1
q7B-1	7B	33.90-38.63	TraesCS7B02G036500	35.3108	0.0301341	0	0.061413	0.0197024	0.0251276	9.44879		16.8165	455.363	87.1387	98.2118	MYB-related transcription factor
q7B-1	7B	33.90-38.63	TraesCS7B02G036700	35.5105	0	0	0	0	0.0092971	6.56526		0	460.835	50.4258	0	MYB-related transcription factor
q7B-2	7B	607.33-611.72	TraesCS7B02G352100	608.714	7.19144	5.54238	5.89485	4.4114	6.10235	6.65319		599.578	227.629	11.8094	265.36	Zinc finger CCCH domain protein
q7D-1	7D	398.72	TraesCS7D02G309500	392.821	523.213	469.777	524.221	535.252	510.019	616.161		33479.3	6726.34	1300.54	28144.3	Glyceraldehyde-3-phosphate dehydrogenase
q7D-1	7D	398.72	TraesCS7D02G313200	396.985	160.998	54.6069	71.0941	46.2826	52.1148	122.575		715.475	257.972	12.2561	102.706	40S ribosomal protein S13
q7D-1	7D	398.72	TraesCS7D02G313300	397.195	54.4621	23.6592	38.4393	25.1958	30.3368	62.9404		4149.38	5107.85	314.629	1940.25	40S ribosomal protein S13
q7D-1	7D	398.72	TraesCS7D02G313800	397.583	415.056	188.179	261.38	160.327	197.624	463.184		29746.6	21670.4	1440.35	24098.8	60S acidic ribosomal protein P1
q7D-2	7D	545.66-547.46	TraesCS7D02G427900	548.709	26.0421	7.92615	1.68458	4.57457	3.67799	21.0679		302.77	1010.75	32.7911	550.564	Histone H2A
q7D-2	7D	545.66-547.46	TraesCS7D02G428300	548.776	14.4792	0.144253	0	0.0699118	0	6.99059		194.441	1558.57	36.2538	995.902	Histone H2A
q7D-2	7D	545.66-547.46	TraesCS7D02G428400	548.781	19.8721	1.3413	0.102903	0.875994	0.785775	12.5827		10.0756	323.895	14.6262	74.4139	Histone H2A
q7D-2	7D	545.66-547.46	TraesCS7D02G430700	550.095	60.2138	19.6188	24.6123	26.4095	32.6943	32.9738		820.527	306.689	60.8055	830.275	Glycosyltransferases
q7D-3	7D	559.11-560.83	TraesCS7D02G436800	556.12	4.37665	1.52587	3.9069	4.71014	6.32913	5.54864		206.537	53.5042	2.531	318.374	Auxin response factor
q7D-3	7D	559.11-560.83	TraesCS7D02G441200	560.748	10.9398	7.81224	8.36812	6.96437	6.74834	11.8463		1689.31	534.358	35.7202	522.496	Zinc finger CCCH domain protein
q7D-3	7D	559.11-560.83	TraesCS7D02G443100	562.402	87.8502	40.7413	34.8718	39.4186	42.9769	30.2917		96.5057	31.6366	3.81399	216.15	Polyubiquitin
q7D-4	7D	626.05-629.87	TraesCS7D02G535400	627.322	2.82561	3.08651	1.95553	2.53507	1.4516	129.783		206.647	355.244	668.878	111.878	1,4-alpha-glucan branching enzyme
q7D-4	7D	626.05-629.87	TraesCS7D02G535500	627.346	0.0964765	0.941326	0.0059118	0.233748	0	26.4918		0	80.5558	21.3104	1.27029	1,4-alpha-glucan branching enzyme
q7D-5	7D	634.14-635.56	TraesCS7D02G543000	631.803	4.96179	2.27444	2.30467	2.44047	2.75871	11.2726		189.918	148.318	18.604	58.5492	RING/FYVE/PHD zinc finger protein
q7D-5	7D	634.14-635.56	TraesCS7D02G543500	631.934	0	0	0	0	0	8.03681		3.00502	18.0834	191.603	8.82839	NAC domain protein,
a All the orginal TPM values were downloaded from ExpVIP (www.wheat-expression.com).
b All the orginal readcout values were used from the previous study published by Xiang et al. (2019).
