# Supplementary material for: Multi-Locus GWAS of Quality Traits in Bread Wheat: Mining More Candidate Genes and Possible Regulatory Network
Source: Front Plant Sci. 2020 Jul 31;11:1091. doi: 10.3389/fpls.2020.01091 (PMC7411135; doi:10.3389/fpls.2020.01091)
Supplement: Supplementary file 1 [file DataSheet_1.zip › Table S8.XLSX]

## Sheet: sheet1
Table S8 Summary of two single-locus and five multi-locus GWAS analysis for the nine quality traits
Type of traits	Traitsa	Environment	Multi-locus GWAS						Single-locus GWAS			Total
			mrMLM	FASTmrMLM	FASTmrEMMA	pLARmEB	pKWmEB		GLM	MLM
Grain quality traits	GPC	2017	4	3	3	4	5		31	0		40
		2018	4	4	2	8	10		5	0		21
		2019	2	4	4	4	5		0	0		12
		BLUP	1	8	3	4	7		18	0		35
		ALL-EV	11	16	10	16	24		54	0		96
	TSC	2017	5	6	2	5	8		29	0		44
		2018	0	7	2	5	5		6	0		17
		2019	4	5	1	4	4		1	0		14
		BLUP	0	8	4	6	9		10	0		30
		ALL-EV	9	25	6	19	22		46	0		88
	WGC	2017	8	3	2	4	5		31	0		42
		2018	1	8	3	9	8		5	0		22
		2019	3	2	4	4	6		1	0		12
		BLUP	2	5	4	7	9		5	0		20
		ALL-EV	14	17	11	19	24		42	0		83
	GTW	2017	0	2	1	3	4		2	0		9
		2018	5	4	3	8	3		0	0		19
		2019	4	3	1	0	4		0	0		9
		BLUP	3	6	2	10	11		5	0		25
		ALL-EV	12	13	5	18	19		7	0		50
	SV	2017	8	6	1	2	7		3	0		19
		2018	4	5	3	5	6		0	0		11
		2019	6	5	2	4	5		1	0		15
		BLUP	6	7	2	5	5		6	0		25
		ALL-EV	12	19	6	14	23		10	0		61
	FY	2017	4	4	0	3	4		1	0		13
		2018	4	1	2	4	4		4	1		14
		2019	1	6	2	4	3		1	0		9
		BLUP	1	3	1	6	6		3	0		14
		ALL-EV	10	13	5	14	15		9	1		39
	Total	2017	26	19	6	15	25		79	0		93
		2018	18	22	13	27	24		26	0		68
		2019	17	20	8	14	17		3	0		46
		BLUP	13	31	9	32	41		10	0		100
		ALL-EV	71	73	30	70	91		41	0		246
Dough rheological properties	DWA	2017	4	4	5	6	5		0	0		13
		2018	6	3	2	3	3		3	0		9
		2019	1	6	1	4	6		1	0		10
		BLUP	3	10	4	10	9		0	1		17
		ALL-EV	11	18	10	17	16		3	1		37
	DDT	2017	5	5	2	3	7		3	0		18
		2018	0	6	3	5	4		0	0		11
		2019	0	4	2	4	7		0	0		10
		BLUP	1	9	1	7	8		0	0		11
		ALL-EV	6	19	7	18	22		3	0		42
	DST	2017	0	0	1	0	0		0	0		1
		2018	1	1	2	0	2		0	0		3
		2019	1	1	1	2	1		0	0		3
		BLUP	1	1	1	1	2		0	0		3
		ALL-EV	2	2	5	3	4		0	0		9
	Total	2017	9	9	8	18	12		3	0		31
		2018	7	10	7	10	8		3	0		22
		2019	3	11	4	8	14		1	0		24
		BLUP	6	20	6	9	19		0	1		31
		ALL-EV	21	39	22	38	41		6	1		86
Total		2017	34	27	13	23	57		40	0		114
		2018	22	31	17	33	30		12	1		84
		2019	21	31	10	22	29		4	0		65
		BLUP	19	49	14	47	37		26	1		125
		ALL-EV	89	104	46	98	118		81	2		299
a GPC: grain protein content, TSC: total starch content, WGC: wet gluten content, SV: SDS-sedimentation volume, GTW: grain test weight, FY: flour yeild, DWA: dough water absorption, DDT: dough development time, DST: dough stability time.
